# Supplementary material for: Genome-Wide DNA Methylation and Gene Expression Profiling Characterizes Molecular Subtypes of Esophagus Squamous Cell Carcinoma for Predicting Patient Survival and Immunotherapy Efficacy
Source: Cancers (Basel). 2022 Oct 11;14(20):4970. doi: 10.3390/cancers14204970 (PMC9599230; doi:10.3390/cancers14204970)
Supplement: Supplementary file 1 [file cancers-14-04970-s001.zip › Supplementary Table S1.xlsx]

## Sheet: Sheet1
Supplementary Table S1. Upregulated and downregulated genes in the S2 subtype compared to S1 subtype
Gene symbol	Permutation p-value	Fold-change
MPP1	< 1e-07	0.44
CTSS	< 1e-07	0.45
SLC46A3	< 1e-07	0.45
PRKCB	< 1e-07	0.46
GIMAP2	< 1e-07	0.46
NCF4	< 1e-07	0.46
CCDC69	< 1e-07	0.46
GBP2	< 1e-07	0.46
CD247	< 1e-07	0.47
CD74	< 1e-07	0.47
SKAP1	< 1e-07	0.47
MAP6	< 1e-07	0.47
CD48	< 1e-07	0.48
GZMM	< 1e-07	0.48
RNASE6	< 1e-07	0.48
ARHGAP15	< 1e-07	0.48
CD8BP	< 1e-07	0.48
GIMAP5	< 1e-07	0.48
IPCEF1	< 1e-07	0.48
DOCK8	< 1e-07	0.48
MS4A6A	< 1e-07	0.48
WAS	< 1e-07	0.49
CD52	< 1e-07	0.49
C1QA	< 1e-07	0.49
MSRA	< 1e-07	0.49
PLA2G2D	< 1e-07	0.49
RASAL3	< 1e-07	0.49
NCKAP1L	< 1e-07	0.49
HCST	< 1e-07	0.49
APBB1IP	< 1e-07	0.49
FERMT3	< 1e-07	0.49
AIF1	< 1e-07	0.49
ARHGAP9	< 1e-07	0.49
LST1	< 1e-07	0.49
ENPP4	< 1e-07	0.49
MYO1F	< 1e-07	0.5
KLRB1	< 1e-07	0.5
HLA-DPB1	< 1e-07	0.5
CD3E	< 1e-07	0.5
AMICA1	< 1e-07	0.5
ABI3	< 1e-07	0.5
GIMAP4	< 1e-07	0.5
CXCL9	< 1e-07	0.5
GNGT2	< 1e-07	0.5
KY	< 1e-07	0.5
SIRPG	< 1e-07	0.5
CYTIP	< 1e-07	0.5
CD53	< 1e-07	0.5
P2RY13	< 1e-07	0.5
TNFAIP8L2	< 1e-07	0.5
GPR35	< 1e-07	0.5
TBC1D10C	< 1e-07	0.51
IDO1	< 1e-07	0.51
ZFYVE28	< 1e-07	0.51
SECTM1	< 1e-07	0.51
LPXN	< 1e-07	0.51
SELPLG	< 1e-07	0.51
CD3D	< 1e-07	0.51
EVI2B	< 1e-07	0.51
BATF	< 1e-07	0.51
NKG7	< 1e-07	0.51
CD37	< 1e-07	0.51
C1orf54	< 1e-07	0.51
MCOLN2	< 1e-07	0.51
FUCA1	< 1e-07	0.51
C1QB	< 1e-07	0.51
TESPA1	< 1e-07	0.51
LAT	< 1e-07	0.51
IL10RA	< 1e-07	0.51
CXCR2P1	0.0001	0.52
CD2	0.0001	0.52
RCSD1	< 1e-07	0.52
SPI1	< 1e-07	0.52
ITGAL	< 1e-07	0.52
LINC00847	< 1e-07	0.52
UIMC1	< 1e-07	0.52
CAMK1	< 1e-07	0.52
RHOU	< 1e-07	0.52
CD7	< 1e-07	0.52
GPSM3	< 1e-07	0.52
HLA-C	< 1e-07	0.52
CORO2B	< 1e-07	0.52
PDE6G	< 1e-07	0.52
SIGLEC10	< 1e-07	0.52
GMFG	< 1e-07	0.52
VAV1	< 1e-07	0.52
CD27	< 1e-07	0.52
CD4	< 1e-07	0.52
C2	< 1e-07	0.52
LY9	< 1e-07	0.52
ARHGDIB	< 1e-07	0.52
BTK	< 1e-07	0.53
CD300LF	< 1e-07	0.53
HLA-B	< 1e-07	0.53
PHYKPL	< 1e-07	0.53
CST3	< 1e-07	0.53
SASH3	< 1e-07	0.53
ADPRH	< 1e-07	0.53
BIN2	< 1e-07	0.53
B2M	< 1e-07	0.53
PDE1B	< 1e-07	0.53
GADD45B	< 1e-07	0.53
GZMA	< 1e-07	0.53
PARVG	< 1e-07	0.53
LGALS9	< 1e-07	0.53
GPR65	< 1e-07	0.53
FABP3	< 1e-07	0.53
TXNIP	< 1e-07	0.53
FCRLA	< 1e-07	0.53
CCRL2	< 1e-07	0.53
SCML4	< 1e-07	0.53
SIT1	< 1e-07	0.53
FGR	< 1e-07	0.53
CXCR6	< 1e-07	0.53
SELL	< 1e-07	0.53
C1QC	< 1e-07	0.53
LCP2	0.0001	0.54
CD96	0.0001	0.54
ANG	0.0001	0.54
CD300A	0.0001	0.54
2021-09-01	< 1e-07	0.54
CBLN1	< 1e-07	0.54
NAPSB	< 1e-07	0.54
PIK3R5	< 1e-07	0.54
CECR1	< 1e-07	0.54
ACSM5	< 1e-07	0.54
TYROBP	< 1e-07	0.54
VSIG4	< 1e-07	0.54
LYL1	< 1e-07	0.54
CRTAM	< 1e-07	0.54
HLA-E	< 1e-07	0.54
CYFIP2	< 1e-07	0.54
TMEM176B	< 1e-07	0.54
CSF2RA	< 1e-07	0.54
TAGAP	< 1e-07	0.54
SPN	< 1e-07	0.54
S100B	< 1e-07	0.54
PTPRCAP	< 1e-07	0.54
ITGB2	< 1e-07	0.54
TRGC1	0.0001	0.55
KLF2	0.0001	0.55
CH25H	0.0001	0.55
CALCOCO1	0.0001	0.55
CLEC4A	0.0001	0.55
SIGLEC8	0.0001	0.55
PSMB8	< 1e-07	0.55
CCL5	< 1e-07	0.55
SLC6A12	< 1e-07	0.55
SERP2	< 1e-07	0.55
FGD2	< 1e-07	0.55
DMRTC1B	< 1e-07	0.55
TERF2IP	< 1e-07	0.55
FAM49A	< 1e-07	0.55
FCER1G	< 1e-07	0.55
ARRDC5	< 1e-07	0.55
C1orf204	< 1e-07	0.55
CXorf21	< 1e-07	0.55
LSP1	< 1e-07	0.55
IL18RAP	< 1e-07	0.55
CORO1A	< 1e-07	0.55
CD180	< 1e-07	0.55
C3AR1	< 1e-07	0.55
FASLG	0.0001	0.56
HLA-DRB6	0.0001	0.56
PNRC1	0.0001	0.56
C5orf20	0.0001	0.56
RHOH	0.0001	0.56
CLIC2	0.0002	0.56
GABARAPL2	< 1e-07	0.56
EMB	< 1e-07	0.56
WDFY4	< 1e-07	0.56
CSF1R	< 1e-07	0.56
BEX4	< 1e-07	0.56
TBXAS1	< 1e-07	0.56
TMIGD2	< 1e-07	0.56
PLA2G4C	< 1e-07	0.56
CPO	< 1e-07	0.56
GFRA2	< 1e-07	0.56
ARHGAP30	< 1e-07	0.56
PBXIP1	0.0001	0.57
PLD4	0.0001	0.57
FAIM3	0.0001	0.57
SLC7A7	0.0001	0.57
GPR34	0.0001	0.57
GRAP2	0.0001	0.57
BTN3A3	0.0001	0.57
HCP5	0.0002	0.57
APOBR	0.0002	0.57
MYO1G	0.0002	0.57
TIFAB	0.0002	0.57
COMMD7	< 1e-07	0.57
CYTH4	< 1e-07	0.57
HLA-F	< 1e-07	0.57
CTSL	< 1e-07	0.57
HPGDS	< 1e-07	0.57
ATF3	< 1e-07	0.57
RAB39B	< 1e-07	0.57
SLAMF7	< 1e-07	0.57
CD40LG	< 1e-07	0.57
DOK3	< 1e-07	0.57
STX11	< 1e-07	0.57
LMO2	< 1e-07	0.57
CLDN11	0.0001	0.58
LTA	0.0001	0.58
IL16	0.0002	0.58
ADORA3	0.0002	0.58
CSF3R	0.0002	0.58
C19orf35	0.0002	0.58
HLA-A	0.0003	0.58
TIGD7	0.0003	0.58
CD79B	< 1e-07	0.58
EXOC3L1	< 1e-07	0.58
SH2D3C	< 1e-07	0.58
FUT7	< 1e-07	0.58
MEI1	< 1e-07	0.58
SLC40A1	< 1e-07	0.58
TSC22D1	< 1e-07	0.58
FOLR2	< 1e-07	0.58
ALOX5AP	0.0001	0.59
HLA-L	0.0001	0.59
TSC22D3	0.0001	0.59
MPC1	0.0001	0.59
ITGB7	0.0001	0.59
LGALS2	0.0001	0.59
NCR1	0.0001	0.59
TNFSF10	0.0002	0.59
TMEM74B	0.0002	0.59
SIRPB1	0.0002	0.59
CCL17	0.0003	0.59
CCL28	0.0003	0.59
RASGRP4	0.0003	0.59
MAPK9	0.0004	0.59
NUCB1	< 1e-07	0.59
ZBTB32	< 1e-07	0.59
NDFIP1	< 1e-07	0.59
TMEM156	< 1e-07	0.59
RET	< 1e-07	0.59
SGSH	< 1e-07	0.59
RNF166	0.0001	0.6
ALMS1P	0.0002	0.6
GRAMD1C	0.0002	0.6
TMEM59	0.0002	0.6
DPF3	0.0003	0.6
POLR3GL	0.0003	0.6
HERPUD1	0.0003	0.6
KIF21B	0.0003	0.6
HSD17B14	0.0003	0.6
NLRC5	0.0004	0.6
RAMP3	0.0004	0.6
CACNA2D4	0.0004	0.6
SOWAHD	0.0004	0.6
FBXW4	0.0004	0.6
TAP1	0.0004	0.6
BTG2	0.0006	0.6
BANK1	< 1e-07	0.6
TESC	< 1e-07	0.6
DENND1C	0.0001	0.61
SNAI3	0.0001	0.61
HCLS1	0.0002	0.61
TNFRSF17	0.0002	0.61
C1orf127	0.0002	0.61
PLIN1	0.0002	0.61
LIPC	0.0003	0.61
CSF2RB	0.0003	0.61
FNDC9	0.0003	0.61
CD86	0.0006	0.61
IDNK	0.0007	0.61
ECSCR	0.0008	0.61
PTPN6	0.0004	0.62
PHF11	0.0004	0.62
CALCOCO2	0.0005	0.62
RAB37	0.0006	0.62
CYSLTR2	0.0006	0.62
COLQ	0.0006	0.62
DUSP22	0.0006	0.62
RASGRP3	0.0007	0.62
ZNF585A	0.0008	0.62
GLRX	0.0008	0.62
CYLD	0.0008	0.62
CHFR	0.0008	0.62
T	0.0008	0.62
EPHB1	0.0009	0.62
IL3RA	0.0009	0.62
IL9R	0.0009	0.62
ARHGAP25	0.0009	0.62
XCL2	0.0005	0.63
DUSP1	0.0009	0.63
SCML1	0.0009	0.63
GPR15	0.001	0.63
C18orf54	0.0006	1.59
PSPH	0.0009	1.59
RBBP8	0.0009	1.6
CCT6A	0.0001	1.61
DSG2	0.0003	1.61
CNN2	0.0004	1.61
ZNRF3	0.0004	1.63
POLR1A	0.0008	1.63
RCOR2	0.0002	1.66
DOT1L	0.0001	1.68
MAGEA3	0.0003	1.68
LMNB2	0.0002	1.7
TCF3	0.0002	1.72
EXTL3	0.0001	1.74
AGPAT5	0.0002	1.75
C19orf26	0.0002	1.75
