# Supplementary material for: Genome-Wide DNA Methylation and Gene Expression Profiling Characterizes Molecular Subtypes of Esophagus Squamous Cell Carcinoma for Predicting Patient Survival and Immunotherapy Efficacy
Source: Cancers (Basel). 2022 Oct 11;14(20):4970. doi: 10.3390/cancers14204970 (PMC9599230; doi:10.3390/cancers14204970)
Supplement: Supplementary file 1 [file cancers-14-04970-s001.zip › Supplementary Table S2.xlsx]

## Sheet: Table S2
Supplementary Table S2. GO category analysis of 305 genes
GO term	Description	In query	In test set	Genes	p-value	Bayes
GO:0002376	immune system process	125	2274	ADA2 ,AIF1 ,APBB1IP ,ARHGAP9 ,B2M ,BANK1 ,BATF ,BIN2 ,BTK ,BTN3A3 ,C1QA ,C1QB ,C1QC ,C2 ,C3AR1 ,CCL17 ,CCL28 ,CCL5 ,CD180 ,CD2 ,CD247 ,CD27 ,CD300A ,CD300LF ,CD3D ,CD3E ,CD4 ,CD40LG ,CD48 ,CD53 ,CD7 ,CD74 ,CD79B ,CD86 ,CD8B2 ,CD96 ,CH25H ,CLEC4A ,CNN2 ,CORO1A ,CRTAM ,CSF1R ,CSF3R ,CST3 ,CTSL ,CTSS ,CXCL9 ,CYFIP2 ,CYLD ,CYSLTR2 ,DOCK8 ,DOK3 ,ENPP4 ,FASLG ,FCER1G ,FGR ,FOLR2 ,FUCA1 ,FUT7 ,GBP2 ,GMF…	1.41e-39	91.492
GO:0002682	regulation of immune system process	94	1494	AIF1 ,B2M ,BANK1 ,BTK ,C1QA ,C1QB ,C1QC ,C2 ,C3AR1 ,CCL28 ,CCL5 ,CD180 ,CD2 ,CD247 ,CD27 ,CD300A ,CD300LF ,CD3D ,CD3E ,CD4 ,CD40LG ,CD48 ,CD74 ,CD79B ,CD86 ,CD96 ,CLEC4A ,CORO1A ,CRTAM ,CSF3R ,CTSS ,CXCL9 ,CYFIP2 ,CYLD ,DOCK8 ,DUSP22 ,EVI2B ,FCER1G ,FGR ,GPSM3 ,GRAP2 ,HCLS1 ,HCST ,HLA-A ,HLA-B ,HLA-C ,HLA-DPB1 ,HLA-E ,HLA-F ,IDO1 ,IL18RAP ,ITGAL ,ITGB2 ,ITGB7 ,JAML ,KLRB1 ,LAT ,LCP2 ,LGALS9 ,LMO2…	2.5e-32	74.796
GO:0045321	leukocyte activation	60	847	ADA2 ,AIF1 ,APBB1IP ,ARHGAP9 ,B2M ,BANK1 ,BATF ,BIN2 ,BTK ,C3AR1 ,CCL5 ,CD180 ,CD2 ,CD300A ,CD3D ,CD3E ,CD4 ,CD40LG ,CD53 ,CD7 ,CD79B ,CLEC4A ,CNN2 ,CORO1A ,CRTAM ,CST3 ,CTSS ,DOCK8 ,DOK3 ,ENPP4 ,FCER1G ,FGR ,FUCA1 ,FUT7 ,GMFG ,HLA-E ,IL18RAP ,ITGAL ,ITGB2 ,JAML ,LAT ,LCP2 ,LYL1 ,NCKAP1L ,NCR1 ,PLA2G2D ,PRKCB ,PTPN6 ,RAB37 ,RHOH ,SELL ,SELPLG ,SIRPB1 ,SLAMF7 ,SPI1 ,TBC1D10C ,TCF3 ,TYROBP ,VAV1 ,W…	1.43e-21	50.024
GO:0001775	cell activation	62	954	ADA2 ,AIF1 ,APBB1IP ,ARHGAP9 ,B2M ,BANK1 ,BATF ,BIN2 ,BTK ,C3AR1 ,CCL5 ,CD180 ,CD2 ,CD300A ,CD3D ,CD3E ,CD4 ,CD40LG ,CD53 ,CD7 ,CD79B ,CLEC4A ,CNN2 ,CORO1A ,CRTAM ,CST3 ,CTSS ,DOCK8 ,DOK3 ,ENPP4 ,EPHB1 ,FCER1G ,FGR ,FUCA1 ,FUT7 ,GMFG ,HLA-E ,IL18RAP ,ITGAL ,ITGB2 ,JAML ,LAT ,LCP2 ,LYL1 ,NCKAP1L ,NCR1 ,PIK3R5 ,PLA2G2D ,PRKCB ,PTPN6 ,RAB37 ,RHOH ,SELL ,SELPLG ,SIRPB1 ,SLAMF7 ,SPI1 ,TBC1D10C ,TCF3 ,…	2.03e-20	47.389
GO:0002684	positive regulation of immune system process	61	990	AIF1 ,B2M ,BTK ,C1QA ,C1QB ,C1QC ,C2 ,C3AR1 ,CCL5 ,CD180 ,CD2 ,CD247 ,CD27 ,CD300A ,CD300LF ,CD3D ,CD3E ,CD4 ,CD40LG ,CD74 ,CD79B ,CD86 ,CLEC4A ,CORO1A ,CRTAM ,CTSS ,CXCL9 ,CYFIP2 ,CYLD ,DOCK8 ,EVI2B ,FCER1G ,FGR ,GPSM3 ,GRAP2 ,HCLS1 ,HLA-DPB1 ,HLA-E ,IDO1 ,IL18RAP ,ITGB2 ,LAT ,LCP2 ,LGALS9 ,LTA ,MYO1G ,NCKAP1L ,NLRC5 ,PRKCB ,PTPN6 ,RASAL3 ,SASH3 ,SIRPG ,SKAP1 ,SPN ,TESC ,TESPA1 ,TMIGD2 ,VAV1 ,VS…	7.66e-19	43.77
GO:1903037	regulation of leukocyte cell-cell adhesion	34	314	AIF1 ,CCL28 ,CCL5 ,CD2 ,CD27 ,CD300A ,CD3E ,CD4 ,CD40LG ,CD74 ,CD86 ,CORO1A ,CYLD ,DOCK8 ,DUSP22 ,GRAP2 ,HLA-DPB1 ,HLA-E ,IDO1 ,LAT ,LGALS9 ,NCKAP1L ,NDFIP1 ,PLA2G2D ,PTPN6 ,RASAL3 ,SASH3 ,SIRPG ,SIT1 ,SPN ,TESPA1 ,TMIGD2 ,TNFAIP8L2 ,VAV1 ,	1.15e-16	38.665
GO:0046649	lymphocyte activation	34	324	APBB1IP ,B2M ,BANK1 ,BATF ,BTK ,CD180 ,CD2 ,CD3D ,CD3E ,CD4 ,CD40LG ,CD7 ,CD79B ,CLEC4A ,CORO1A ,CRTAM ,DOCK8 ,FCER1G ,FUT7 ,HLA-E ,ITGAL ,ITGB2 ,JAML ,LAT ,LYL1 ,NCR1 ,PLA2G2D ,PRKCB ,RHOH ,SLAMF7 ,SPI1 ,TCF3 ,VAV1 ,WAS ,	3.12e-16	37.672
GO:0002694	regulation of leukocyte activation	41	524	AIF1 ,BANK1 ,BTK ,CCL5 ,CD2 ,CD27 ,CD300A ,CD300LF ,CD3E ,CD4 ,CD40LG ,CD74 ,CD86 ,CORO1A ,CYLD ,DOCK8 ,DUSP22 ,FCER1G ,FGR ,GRAP2 ,HLA-DPB1 ,HLA-E ,IDO1 ,ITGB2 ,LAT ,LGALS9 ,LST1 ,NCKAP1L ,NDFIP1 ,PLA2G2D ,PTPN6 ,RASAL3 ,SASH3 ,SIRPG ,SIT1 ,SPN ,TBC1D10C ,TESPA1 ,TMIGD2 ,TNFAIP8L2 ,VAV1 ,	2.42e-15	35.671
GO:0022407	regulation of cell-cell adhesion	35	385	AIF1 ,CCL28 ,CCL5 ,CD2 ,CD27 ,CD300A ,CD3E ,CD4 ,CD40LG ,CD74 ,CD86 ,CORO1A ,CYLD ,DOCK8 ,DUSP22 ,FERMT3 ,GRAP2 ,HLA-DPB1 ,HLA-E ,IDO1 ,LAT ,LGALS9 ,NCKAP1L ,NDFIP1 ,PLA2G2D ,PTPN6 ,RASAL3 ,SASH3 ,SIRPG ,SIT1 ,SPN ,TESPA1 ,TMIGD2 ,TNFAIP8L2 ,VAV1 ,	9e-15	34.333
GO:0051249	regulation of lymphocyte activation	37	445	AIF1 ,BANK1 ,BTK ,CCL5 ,CD2 ,CD27 ,CD300A ,CD3E ,CD4 ,CD40LG ,CD74 ,CD86 ,CORO1A ,CYLD ,DOCK8 ,DUSP22 ,GRAP2 ,HLA-DPB1 ,HLA-E ,IDO1 ,LAT ,LGALS9 ,LST1 ,NCKAP1L ,NDFIP1 ,PLA2G2D ,PTPN6 ,RASAL3 ,SASH3 ,SIRPG ,SIT1 ,SPN ,TBC1D10C ,TESPA1 ,TMIGD2 ,TNFAIP8L2 ,VAV1 ,	1.82e-14	33.641
GO:0050865	regulation of cell activation	41	559	AIF1 ,BANK1 ,BTK ,CCL5 ,CD2 ,CD27 ,CD300A ,CD300LF ,CD3E ,CD4 ,CD40LG ,CD74 ,CD86 ,CORO1A ,CYLD ,DOCK8 ,DUSP22 ,FCER1G ,FGR ,GRAP2 ,HLA-DPB1 ,HLA-E ,IDO1 ,ITGB2 ,LAT ,LGALS9 ,LST1 ,NCKAP1L ,NDFIP1 ,PLA2G2D ,PTPN6 ,RASAL3 ,SASH3 ,SIRPG ,SIT1 ,SPN ,TBC1D10C ,TESPA1 ,TMIGD2 ,TNFAIP8L2 ,VAV1 ,	2.44e-14	33.372
GO:0050778	positive regulation of immune response	44	659	B2M ,BTK ,C1QA ,C1QB ,C1QC ,C2 ,C3AR1 ,CCL5 ,CD180 ,CD247 ,CD300LF ,CD3D ,CD3E ,CD4 ,CD74 ,CD79B ,CD86 ,CLEC4A ,CRTAM ,CTSS ,CYFIP2 ,CYLD ,FCER1G ,FGR ,GRAP2 ,HLA-DPB1 ,HLA-E ,IDO1 ,IL18RAP ,ITGB2 ,LAT ,LCP2 ,LGALS9 ,LTA ,MYO1G ,NCKAP1L ,NLRC5 ,PRKCB ,PTPN6 ,SASH3 ,SKAP1 ,VAV1 ,VSIG4 ,WAS ,	4.84e-14	32.708
GO:0048583	regulation of response to stimulus	121	4012	ADA2 ,AIF1 ,ARHGAP15 ,ARHGAP25 ,ARHGAP30 ,ARHGAP9 ,ARHGDIB ,ATF3 ,B2M ,BANK1 ,BTK ,C1QA ,C1QB ,C1QC ,C2 ,C3AR1 ,CBLN1 ,CCL17 ,CCL28 ,CCL5 ,CD180 ,CD247 ,CD27 ,CD300A ,CD300LF ,CD3D ,CD3E ,CD4 ,CD40LG ,CD48 ,CD74 ,CD79B ,CD86 ,CD96 ,CLEC4A ,CLIC2 ,CRTAM ,CSF1R ,CTSS ,CXCL9 ,CYFIP2 ,CYLD ,CYSLTR2 ,CYTH4 ,DOT1L ,DUSP1 ,DUSP22 ,ENPP4 ,EPHB1 ,FASLG ,FCER1G ,FGD2 ,FGR ,GADD45B ,GFRA2 ,GMFG ,GPR35 ,GPR6…	1.03e-13	32.349
GO:0016337	single organismal cell-cell adhesion	32	349	APBB1IP ,B2M ,BATF ,CCL5 ,CD2 ,CD3D ,CD3E ,CD4 ,CD40LG ,CD7 ,CLEC4A ,CRTAM ,DOCK8 ,DSG2 ,FCER1G ,FERMT3 ,FUT7 ,HLA-E ,ITGAL ,ITGB2 ,ITGB7 ,JAML ,LAT ,PLA2G2D ,PTPN6 ,RET ,RHOH ,SELL ,SELPLG ,SPN ,VAV1 ,WAS ,	2.05e-13	31.206
GO:0050896	response to stimulus	144	5387	ADORA3 ,AIF1 ,ALOX5AP ,ANG ,ARHGDIB ,ATF3 ,B2M ,BANK1 ,BATF ,BTG2 ,BTK ,BTN3A3 ,C1QA ,C1QB ,C1QC ,C2 ,C3AR1 ,CACNA2D4 ,CALCOCO2 ,CCL17 ,CCL28 ,CCL5 ,CCRL2 ,CD180 ,CD247 ,CD27 ,CD3D ,CD3E ,CD4 ,CD40LG ,CD48 ,CD7 ,CD74 ,CD79B ,CD86 ,CD8B2 ,CD96 ,CLEC4A ,CNN2 ,CORO1A ,CRTAM ,CSF1R ,CSF2RB ,CSF3R ,CST3 ,CTSL ,CTSS ,CXCL9 ,CXCR6 ,CYLD ,CYSLTR2 ,DOCK8 ,DOT1L ,DSG2 ,DUSP1 ,EPHB1 ,EXTL3 ,FABP3 ,FASLG ,FC…	6.52e-13	30.563
GO:0050863	regulation of T cell activation	29	288	AIF1 ,CD2 ,CD27 ,CD300A ,CD3E ,CD40LG ,CD74 ,CD86 ,CORO1A ,CYLD ,DOCK8 ,DUSP22 ,GRAP2 ,HLA-DPB1 ,HLA-E ,IDO1 ,LGALS9 ,NCKAP1L ,NDFIP1 ,PLA2G2D ,PTPN6 ,RASAL3 ,SASH3 ,SIRPG ,SPN ,TESPA1 ,TMIGD2 ,TNFAIP8L2 ,VAV1 ,	5.01e-13	30.3
GO:0098602	single organism cell adhesion	32	375	APBB1IP ,B2M ,BATF ,CCL5 ,CD2 ,CD3D ,CD3E ,CD4 ,CD40LG ,CD7 ,CLEC4A ,CRTAM ,DOCK8 ,DSG2 ,FCER1G ,FERMT3 ,FUT7 ,HLA-E ,ITGAL ,ITGB2 ,ITGB7 ,JAML ,LAT ,PLA2G2D ,PTPN6 ,RET ,RHOH ,SELL ,SELPLG ,SPN ,VAV1 ,WAS ,	1.63e-12	29.149
GO:0002252	immune effector process	52	1008	ADA2 ,APBB1IP ,ARHGAP9 ,B2M ,BATF ,BIN2 ,BTN3A3 ,C1QA ,C1QB ,C1QC ,C2 ,C3AR1 ,CD180 ,CD247 ,CD27 ,CD300A ,CD40LG ,CD53 ,CD74 ,CNN2 ,CORO1A ,CRTAM ,CST3 ,CTSS ,CXCL9 ,CYFIP2 ,DOK3 ,ENPP4 ,FCER1G ,FGR ,FUCA1 ,FUT7 ,GMFG ,GZMM ,IL18RAP ,ITGAL ,ITGB2 ,LAT ,MYO1G ,NCKAP1L ,NLRC5 ,PTPN6 ,RAB37 ,RNASE6 ,SELL ,SIRPB1 ,SLAMF7 ,TBC1D10C ,TYROBP ,VAV1 ,VSIG4 ,WAS ,	2.44e-12	28.853
GO:0048584	positive regulation of response to stimulus	80	2172	AIF1 ,ATF3 ,B2M ,BANK1 ,BTK ,C1QA ,C1QB ,C1QC ,C2 ,C3AR1 ,CCL17 ,CCL5 ,CD180 ,CD247 ,CD27 ,CD300LF ,CD3D ,CD3E ,CD4 ,CD40LG ,CD74 ,CD79B ,CD86 ,CLEC4A ,CRTAM ,CSF1R ,CTSS ,CXCL9 ,CYFIP2 ,CYLD ,CYSLTR2 ,DUSP22 ,ENPP4 ,FASLG ,FCER1G ,FGD2 ,FGR ,GADD45B ,GPR35 ,GPR65 ,GPSM3 ,GRAP2 ,HCLS1 ,HCST ,HERPUD1 ,HLA-DPB1 ,HLA-E ,IDO1 ,IL16 ,IL18RAP ,ITGB2 ,LAT ,LCP2 ,LGALS9 ,LTA ,MAPK9 ,MYO1G ,NCKAP1L ,NDFIP…	4.38e-12	28.379
GO:0030155	regulation of cell adhesion	40	617	AIF1 ,APBB1IP ,ARHGDIB ,CCL28 ,CCL5 ,CD2 ,CD27 ,CD300A ,CD3E ,CD4 ,CD40LG ,CD74 ,CD86 ,CORO1A ,CYLD ,DOCK8 ,DUSP22 ,FERMT3 ,GRAP2 ,HLA-DPB1 ,HLA-E ,IDO1 ,LAT ,LGALS9 ,LPXN ,NCKAP1L ,NDFIP1 ,PLA2G2D ,PTPN6 ,RASAL3 ,SASH3 ,SIRPG ,SIT1 ,SKAP1 ,SPN ,TESC ,TESPA1 ,TMIGD2 ,TNFAIP8L2 ,VAV1 ,	4.21e-12	28.251
GO:0007166	cell surface receptor signaling pathway	75	1975	ADORA3 ,B2M ,BATF ,BTK ,C3AR1 ,CALCOCO1 ,CCL17 ,CCL5 ,CCRL2 ,CD247 ,CD300LF ,CD40LG ,CD7 ,CD74 ,CD79B ,CD86 ,CNN2 ,COMMD7 ,CORO1A ,CSF1R ,CSF2RA ,CSF2RB ,CSF3R ,CXCL9 ,CXCR6 ,CYFIP2 ,CYLD ,DUSP22 ,EPHB1 ,FASLG ,FBXW4 ,FCER1G ,FERMT3 ,FGR ,GBP2 ,GFRA2 ,GPR34 ,GPR35 ,GRAP2 ,HLA-A ,HLA-B ,HLA-C ,HLA-DPB1 ,HLA-E ,HLA-F ,IL10RA ,IL16 ,IL18RAP ,IL3RA ,IL9R ,ITGAL ,ITGB2 ,ITGB7 ,LAT ,LCP2 ,LTA ,MAPK9 ,M…	8.74e-12	27.679
GO:0007159	leukocyte cell-cell adhesion	24	211	APBB1IP ,B2M ,BATF ,CD2 ,CD3D ,CD3E ,CD4 ,CD7 ,CLEC4A ,CRTAM ,DOCK8 ,FCER1G ,FUT7 ,HLA-E ,ITGB7 ,JAML ,LAT ,PLA2G2D ,RHOH ,SELL ,SELPLG ,SPN ,VAV1 ,WAS ,	1.34e-11	26.994
GO:1903039	positive regulation of leukocyte cell-cell adhesion	23	199	AIF1 ,CCL5 ,CD27 ,CD3E ,CD4 ,CD40LG ,CD74 ,CD86 ,CORO1A ,CYLD ,DOCK8 ,GRAP2 ,HLA-DPB1 ,HLA-E ,LGALS9 ,NCKAP1L ,PTPN6 ,RASAL3 ,SASH3 ,SIRPG ,TESPA1 ,TMIGD2 ,VAV1 ,	3.53e-11	26.027
GO:0006952	defense response	52	1085	ADORA3 ,AIF1 ,B2M ,BATF ,BTK ,C1QA ,C1QB ,C1QC ,C2 ,C3AR1 ,CCL17 ,CCL5 ,CCRL2 ,CD180 ,CD27 ,CD4 ,CD40LG ,CLEC4A ,CORO1A ,CSF1R ,CXCR6 ,CYLD ,FCER1G ,FCMR ,FGR ,FOLR2 ,GRAP2 ,GZMM ,HLA-E ,IL18RAP ,ITGAL ,ITGB2 ,LAT ,LGALS9 ,LSP1 ,LTA ,LY9 ,MCOLN2 ,NCR1 ,NLRC5 ,PLA2G2D ,PLA2G4C ,PTPN6 ,S100B ,SIGLEC10 ,SIRPB1 ,SLAMF7 ,SPN ,TNFAIP8L2 ,TYROBP ,VSIG4 ,XCL2 ,	4.74e-11	25.912
GO:0050870	positive regulation of T cell activation	21	175	AIF1 ,CCL5 ,CD27 ,CD3E ,CD4 ,CD40LG ,CD74 ,CD86 ,CORO1A ,CYLD ,DOCK8 ,GRAP2 ,HLA-E ,LGALS9 ,NCKAP1L ,PTPN6 ,RASAL3 ,SASH3 ,TESPA1 ,TMIGD2 ,VAV1 ,	2.36e-10	24.121
GO:0006955	immune response	42	771	B2M ,BTK ,BTN3A3 ,C1QA ,C1QB ,C2 ,CD180 ,CD247 ,CD3D ,CD3E ,CD74 ,CD8B2 ,CLEC4A ,CORO1A ,CRTAM ,CSF1R ,CTSL ,CYLD ,FCER1G ,FGR ,GRAP2 ,GZMM ,HLA-E ,LTA ,LY9 ,MCOLN2 ,MYO1G ,NLRC5 ,PRKCB ,PTPN6 ,RNASE6 ,S100B ,SIGLEC10 ,SIRPB1 ,SIT1 ,SKAP1 ,SLAMF7 ,TAP1 ,TNFAIP8L2 ,TNFRSF17 ,TYROBP ,VSIG4 ,	3.07e-10	24.01
GO:0050670	regulation of lymphocyte proliferation	22	198	AIF1 ,BTK ,CCL5 ,CD300A ,CD3E ,CD4 ,CD40LG ,CD74 ,CORO1A ,HLA-DPB1 ,HLA-E ,IDO1 ,LGALS9 ,LST1 ,NCKAP1L ,NDFIP1 ,PLA2G2D ,PTPN6 ,RASAL3 ,SASH3 ,SPN ,TMIGD2 ,	3.01e-10	23.888
GO:0032944	regulation of mononuclear cell proliferation	22	199	AIF1 ,BTK ,CCL5 ,CD300A ,CD3E ,CD4 ,CD40LG ,CD74 ,CORO1A ,HLA-DPB1 ,HLA-E ,IDO1 ,LGALS9 ,LST1 ,NCKAP1L ,NDFIP1 ,PLA2G2D ,PTPN6 ,RASAL3 ,SASH3 ,SPN ,TMIGD2 ,	3.34e-10	23.785
GO:0050789	regulation of biological process	224	11194	ABI3 ,ADA2 ,ADORA3 ,ADPRH ,AIF1 ,ANG ,APBB1IP ,ARHGAP15 ,ARHGAP25 ,ARHGAP30 ,ARHGAP9 ,ARHGDIB ,ATF3 ,B2M ,BANK1 ,BATF ,BEX4 ,BTG2 ,BTK ,C1QA ,C1QB ,C1QC ,C2 ,C3AR1 ,CACNA2D4 ,CALCOCO1 ,CALCOCO2 ,CAMK1 ,CBARP ,CBLN1 ,CCL17 ,CCL28 ,CCL5 ,CCRL2 ,CCT6A ,CD180 ,CD2 ,CD247 ,CD27 ,CD300A ,CD300LF ,CD37 ,CD3D ,CD3E ,CD4 ,CD40LG ,CD48 ,CD53 ,CD7 ,CD74 ,CD79B ,CD86 ,CD96 ,CHFR ,CLEC4A ,CLIC2 ,CNN2 ,COLQ ,C…	1.08e-09	23.607
GO:0002696	positive regulation of leukocyte activation	28	346	AIF1 ,BTK ,CCL5 ,CD2 ,CD27 ,CD3E ,CD4 ,CD40LG ,CD74 ,CD86 ,CORO1A ,CYLD ,DOCK8 ,FCER1G ,FGR ,GRAP2 ,HLA-DPB1 ,HLA-E ,ITGB2 ,LGALS9 ,NCKAP1L ,PTPN6 ,RASAL3 ,SASH3 ,SIRPG ,TESPA1 ,TMIGD2 ,VAV1 ,	4.2e-10	23.604
GO:0070663	regulation of leukocyte proliferation	22	206	AIF1 ,BTK ,CCL5 ,CD300A ,CD3E ,CD4 ,CD40LG ,CD74 ,CORO1A ,HLA-DPB1 ,HLA-E ,IDO1 ,LGALS9 ,LST1 ,NCKAP1L ,NDFIP1 ,PLA2G2D ,PTPN6 ,RASAL3 ,SASH3 ,SPN ,TMIGD2 ,	6.81e-10	23.077
GO:0050867	positive regulation of cell activation	28	354	AIF1 ,BTK ,CCL5 ,CD2 ,CD27 ,CD3E ,CD4 ,CD40LG ,CD74 ,CD86 ,CORO1A ,CYLD ,DOCK8 ,FCER1G ,FGR ,GRAP2 ,HLA-DPB1 ,HLA-E ,ITGB2 ,LGALS9 ,NCKAP1L ,PTPN6 ,RASAL3 ,SASH3 ,SIRPG ,TESPA1 ,TMIGD2 ,VAV1 ,	7.37e-10	23.046
GO:0050776	regulation of immune response	42	804	BTK ,C1QA ,C1QB ,C1QC ,C2 ,C3AR1 ,CCL5 ,CD180 ,CD4 ,CD48 ,CD74 ,CD79B ,CD86 ,CLEC4A ,CTSS ,CYFIP2 ,CYLD ,DUSP22 ,FCER1G ,FGR ,GRAP2 ,HLA-DPB1 ,IDO1 ,IL18RAP ,LAT ,LCP2 ,LGALS9 ,LPXN ,LTA ,MAPK9 ,MYO1G ,NCKAP1L ,NDFIP1 ,NLRC5 ,PRKCB ,PTPN6 ,SASH3 ,SKAP1 ,TESPA1 ,VAV1 ,VSIG4 ,WAS ,	1.23e-09	22.635
GO:0002253	activation of immune response	33	507	BTK ,C1QA ,C1QB ,C1QC ,C2 ,C3AR1 ,CD180 ,CD247 ,CD300LF ,CD3D ,CD3E ,CD4 ,CD79B ,CLEC4A ,CTSS ,CYFIP2 ,CYLD ,FCER1G ,FGR ,GRAP2 ,HLA-DPB1 ,ITGB2 ,LAT ,LCP2 ,LGALS9 ,MYO1G ,NCKAP1L ,PRKCB ,PTPN6 ,SKAP1 ,VAV1 ,VSIG4 ,WAS ,	1.28e-09	22.539
GO:0070489	T cell aggregation	21	192	APBB1IP ,B2M ,BATF ,CD2 ,CD3D ,CD3E ,CD4 ,CD7 ,CLEC4A ,CRTAM ,DOCK8 ,FCER1G ,FUT7 ,HLA-E ,ITGAL ,JAML ,LAT ,PLA2G2D ,RHOH ,VAV1 ,WAS ,	1.49e-09	22.293
GO:0071593	lymphocyte aggregation	21	194	APBB1IP ,B2M ,BATF ,CD2 ,CD3D ,CD3E ,CD4 ,CD7 ,CLEC4A ,CRTAM ,DOCK8 ,FCER1G ,FUT7 ,HLA-E ,ITGAL ,JAML ,LAT ,PLA2G2D ,RHOH ,VAV1 ,WAS ,	1.82e-09	22.091
GO:0022610	biological adhesion	48	1042	APBB1IP ,B2M ,BATF ,CBLN1 ,CCL5 ,CD2 ,CD300A ,CD3D ,CD3E ,CD4 ,CD40LG ,CD7 ,CD96 ,CLDN11 ,CLEC4A ,CORO1A ,CRTAM ,CSF3R ,CYFIP2 ,DOCK8 ,DSG2 ,EPHB1 ,FCER1G ,FERMT3 ,FUT7 ,HLA-E ,ITGAL ,ITGB2 ,ITGB7 ,JAML ,LAT ,LPXN ,LY9 ,MYO1G ,PARVG ,PLA2G2D ,PTPN6 ,RET ,RHOH ,SELL ,SELPLG ,SIGLEC10 ,SIGLEC8 ,SIRPG ,SLAMF7 ,SPN ,VAV1 ,WAS ,	2.29e-09	22.053
GO:0022409	positive regulation of cell-cell adhesion	22	221	AIF1 ,CCL5 ,CD27 ,CD3E ,CD4 ,CD40LG ,CD74 ,CD86 ,CORO1A ,CYLD ,DOCK8 ,GRAP2 ,HLA-DPB1 ,HLA-E ,LGALS9 ,NCKAP1L ,PTPN6 ,RASAL3 ,SASH3 ,TESPA1 ,TMIGD2 ,VAV1 ,	2.85e-09	21.655
GO:0070486	leukocyte aggregation	21	201	APBB1IP ,B2M ,BATF ,CD2 ,CD3D ,CD3E ,CD4 ,CD7 ,CLEC4A ,CRTAM ,DOCK8 ,FCER1G ,FUT7 ,HLA-E ,ITGAL ,JAML ,LAT ,PLA2G2D ,RHOH ,VAV1 ,WAS ,	3.65e-09	21.402
GO:0042129	regulation of T cell proliferation	18	140	AIF1 ,CCL5 ,CD3E ,CD4 ,CD40LG ,CORO1A ,HLA-DPB1 ,HLA-E ,IDO1 ,LGALS9 ,NCKAP1L ,NDFIP1 ,PLA2G2D ,PTPN6 ,RASAL3 ,SASH3 ,SPN ,TMIGD2 ,	4.21e-09	21.233
GO:0065007	biological regulation	229	11789	ABI3 ,ADA2 ,ADORA3 ,ADPRH ,AIF1 ,ALOX5AP ,ANG ,APBB1IP ,ARHGAP15 ,ARHGAP25 ,ARHGAP30 ,ARHGAP9 ,ARHGDIB ,ATF3 ,B2M ,BANK1 ,BATF ,BEX4 ,BTG2 ,BTK ,C1QA ,C1QB ,C1QC ,C2 ,C3AR1 ,CACNA2D4 ,CALCOCO1 ,CALCOCO2 ,CAMK1 ,CBARP ,CBLN1 ,CCL17 ,CCL28 ,CCL5 ,CCRL2 ,CCT6A ,CD180 ,CD2 ,CD247 ,CD27 ,CD300A ,CD300LF ,CD37 ,CD3D ,CD3E ,CD4 ,CD40LG ,CD48 ,CD52 ,CD53 ,CD7 ,CD74 ,CD79B ,CD86 ,CD96 ,CHFR ,CLEC4A ,CLIC2…	1.16e-08	21.082
GO:0098609	cell-cell adhesion	33	540	APBB1IP ,B2M ,BATF ,CBLN1 ,CCL5 ,CD3D ,CD3E ,CD4 ,CD40LG ,CD7 ,CLDN11 ,CLEC4A ,CRTAM ,DOCK8 ,DSG2 ,FCER1G ,FERMT3 ,FUT7 ,HLA-E ,ITGAL ,ITGB2 ,ITGB7 ,JAML ,LAT ,PLA2G2D ,PTPN6 ,RET ,RHOH ,SELL ,SELPLG ,SPN ,VAV1 ,WAS ,	7.14e-09	20.833
GO:0019221	cytokine-mediated signaling pathway	26	341	B2M ,CCL17 ,CCRL2 ,CD27 ,CD300LF ,CD40LG ,CD74 ,CNN2 ,COMMD7 ,CXCL9 ,CXCR6 ,FCER1G ,GBP2 ,GPR35 ,HLA-A ,HLA-B ,HLA-C ,HLA-DPB1 ,HLA-E ,HLA-F ,IL18RAP ,IL9R ,LTA ,PSMB8 ,TNFRSF17 ,XCL2 ,	1.22e-08	20.251
GO:0050900	leukocyte migration	18	149	CCL17 ,CCL5 ,CH25H ,CORO1A ,CSF3R ,CXCL9 ,DOCK8 ,FOLR2 ,FUT7 ,GPR15 ,IL16 ,ITGB7 ,MCOLN2 ,MYO1G ,NCKAP1L ,RET ,VAV1 ,XCL2 ,	1.23e-08	20.164
GO:0002703	regulation of leukocyte mediated immunity	19	173	B2M ,BTK ,CD300A ,CD96 ,CRTAM ,DUSP22 ,FCER1G ,FGR ,HLA-E ,IL18RAP ,ITGB2 ,LGALS9 ,LTA ,NCR1 ,NDFIP1 ,PTPN6 ,SASH3 ,VAV1 ,WAS ,	1.75e-08	19.826
GO:0002274	myeloid leukocyte activation	33	563	ADA2 ,AIF1 ,ARHGAP9 ,B2M ,BATF ,BIN2 ,C3AR1 ,CCL5 ,CD300A ,CD53 ,CNN2 ,CST3 ,CTSS ,DOK3 ,ENPP4 ,FCER1G ,FGR ,FUCA1 ,GMFG ,IL18RAP ,ITGAL ,ITGB2 ,LAT ,LCP2 ,NCKAP1L ,PTPN6 ,RAB37 ,RHOH ,SELL ,SIRPB1 ,SPI1 ,TBC1D10C ,TYROBP ,	2.19e-08	19.723
GO:0002697	regulation of immune effector process	29	441	B2M ,BTK ,C1QA ,C1QB ,C1QC ,C2 ,C3AR1 ,CD247 ,CD300A ,CD4 ,CD40LG ,CD74 ,CD86 ,CD96 ,CRTAM ,DUSP22 ,FCER1G ,FGR ,HLA-E ,IL18RAP ,ITGB2 ,LGALS9 ,LTA ,NCR1 ,NDFIP1 ,PTPN6 ,SASH3 ,VAV1 ,WAS ,	2.7e-08	19.487
GO:0051251	positive regulation of lymphocyte activation	24	307	AIF1 ,BTK ,CCL5 ,CD27 ,CD3E ,CD4 ,CD40LG ,CD74 ,CD86 ,CORO1A ,CYLD ,DOCK8 ,GRAP2 ,HLA-DPB1 ,HLA-E ,LGALS9 ,NCKAP1L ,PTPN6 ,RASAL3 ,SASH3 ,SIRPG ,TESPA1 ,TMIGD2 ,VAV1 ,	4.83e-08	18.868
GO:0050794	regulation of cellular process	210	10635	ABI3 ,ADA2 ,ADORA3 ,ADPRH ,AIF1 ,ANG ,APBB1IP ,ARHGAP15 ,ARHGAP25 ,ARHGAP30 ,ARHGAP9 ,ARHGDIB ,ATF3 ,B2M ,BANK1 ,BATF ,BEX4 ,BTG2 ,BTK ,C1QC ,C2 ,C3AR1 ,CALCOCO1 ,CALCOCO2 ,CAMK1 ,CBARP ,CBLN1 ,CCL17 ,CCL28 ,CCL5 ,CCRL2 ,CCT6A ,CD180 ,CD2 ,CD247 ,CD27 ,CD300A ,CD300LF ,CD37 ,CD3D ,CD3E ,CD4 ,CD40LG ,CD53 ,CD7 ,CD74 ,CD79B ,CD86 ,CHFR ,CLEC4A ,CLIC2 ,CNN2 ,COLQ ,COMMD7 ,CORO1A ,CRTAM ,CSF1R ,CSF2R…	1.96e-07	18.294
GO:0002706	regulation of lymphocyte mediated immunity	16	126	B2M ,BTK ,CD96 ,CRTAM ,DUSP22 ,FCER1G ,HLA-E ,IL18RAP ,LGALS9 ,LTA ,NCR1 ,NDFIP1 ,PTPN6 ,SASH3 ,VAV1 ,WAS ,	8.73e-08	18.203
GO:0016477	cell migration	35	667	BIN2 ,C3AR1 ,CCL17 ,CCL28 ,CCL5 ,CD2 ,CD48 ,CD74 ,CH25H ,CORO1A ,CSF3R ,CXCL9 ,DOCK8 ,EPHB1 ,FCER1G ,FOLR2 ,FUT7 ,GPR15 ,IL16 ,ITGAL ,ITGB2 ,ITGB7 ,JAML ,MCOLN2 ,MYO1G ,NCKAP1L ,PTPN6 ,RET ,SELL ,SELPLG ,SIRPG ,SLC7A7 ,SPN ,VAV1 ,XCL2 ,	1.08e-07	18.159
GO:0006950	response to stress	84	2861	ADORA3 ,AIF1 ,ANG ,ATF3 ,B2M ,BATF ,BTG2 ,BTK ,C1QA ,C1QB ,C1QC ,C2 ,C3AR1 ,CCL17 ,CCL5 ,CCRL2 ,CD180 ,CD27 ,CD4 ,CD40LG ,CD48 ,CD74 ,CLEC4A ,CORO1A ,CSF1R ,CSF3R ,CST3 ,CXCL9 ,CXCR6 ,CYLD ,DOT1L ,DUSP1 ,EXTL3 ,FCER1G ,FCMR ,FGR ,FOLR2 ,GABARAPL2 ,GRAP2 ,GZMM ,HCP5 ,HERPUD1 ,HLA-E ,IDO1 ,IL18RAP ,IPCEF1 ,ITGAL ,ITGB2 ,KLF2 ,LAT ,LGALS9 ,LSP1 ,LTA ,LY9 ,MAPK9 ,MCOLN2 ,MSRA ,NCR1 ,NLRC5 ,PLA2G2D ,P…	2.27e-07	17.888
GO:0002757	immune response-activating signal transduction	28	445	BTK ,C3AR1 ,CD180 ,CD247 ,CD300LF ,CD3D ,CD3E ,CD4 ,CD79B ,CLEC4A ,CTSS ,CYFIP2 ,CYLD ,FCER1G ,FGR ,GRAP2 ,HLA-DPB1 ,ITGB2 ,LAT ,LCP2 ,LGALS9 ,MYO1G ,NCKAP1L ,PRKCB ,PTPN6 ,SKAP1 ,VAV1 ,WAS ,	1.72e-07	17.644
GO:0002764	immune response-regulating signaling pathway	29	479	BTK ,C3AR1 ,CD180 ,CD247 ,CD300LF ,CD3D ,CD3E ,CD4 ,CD79B ,CLEC4A ,CTSS ,CYFIP2 ,CYLD ,FCER1G ,FGR ,GRAP2 ,HLA-DPB1 ,ITGB2 ,LAT ,LCP2 ,LGALS9 ,MAPK9 ,MYO1G ,NCKAP1L ,PRKCB ,PTPN6 ,SKAP1 ,VAV1 ,WAS ,	1.95e-07	17.529
GO:0045785	positive regulation of cell adhesion	24	330	AIF1 ,CCL28 ,CD27 ,CD3E ,CD4 ,CD40LG ,CD74 ,CD86 ,CORO1A ,CYLD ,DOCK8 ,GRAP2 ,HLA-DPB1 ,HLA-E ,LGALS9 ,NCKAP1L ,PTPN6 ,RASAL3 ,RET ,SASH3 ,SIRPG ,TESPA1 ,TMIGD2 ,VAV1 ,	2.16e-07	17.383
GO:0042330	taxis	23	303	BIN2 ,C3AR1 ,CCL17 ,CCL28 ,CCL5 ,CCRL2 ,CH25H ,CORO1A ,CSF3R ,CXCL9 ,CXCR6 ,ECSCR ,EPHB1 ,FCER1G ,FOLR2 ,IL16 ,ITGB2 ,JAML ,LGALS9 ,NCKAP1L ,SPN ,VAV1 ,XCL2 ,	2.29e-07	17.315
GO:0001817	regulation of cytokine production	32	600	B2M ,BANK1 ,BTK ,C3AR1 ,CD2 ,CD3E ,CD4 ,CD40LG ,CD74 ,CD86 ,CD96 ,CLEC4A ,CRTAM ,CSF1R ,CYLD ,FCER1G ,FGR ,GPSM3 ,HLA-DPB1 ,HLA-E ,IDO1 ,KLF2 ,LGALS9 ,LTA ,LY9 ,MCOLN2 ,NCKAP1L ,NDFIP1 ,NLRC5 ,SASH3 ,SPN ,TMIGD2 ,	5.1e-07	16.605
GO:0048518	positive regulation of biological process	131	5599	ADORA3 ,AIF1 ,ANG ,APBB1IP ,ATF3 ,B2M ,BANK1 ,BATF ,BTG2 ,BTK ,C1QA ,C1QB ,C1QC ,C2 ,C3AR1 ,CALCOCO1 ,CALCOCO2 ,CAMK1 ,CBLN1 ,CCL17 ,CCL28 ,CCL5 ,CCT6A ,CD180 ,CD2 ,CD247 ,CD27 ,CD300A ,CD300LF ,CD3D ,CD3E ,CD4 ,CD40LG ,CD53 ,CD74 ,CD79B ,CD86 ,CHFR ,CLEC4A ,CLIC2 ,CORO1A ,CRTAM ,CSF1R ,CST3 ,CTSS ,CXCL9 ,CYFIP2 ,CYLD ,CYSLTR2 ,DOCK8 ,DOT1L ,DUSP1 ,DUSP22 ,ECSCR ,ENPP4 ,EPHB1 ,EVI2B ,EXTL3 ,FABP3…	1.59e-06	16.381
GO:1903706	regulation of hemopoiesis	25	382	B2M ,BTK ,C1QC ,CD2 ,CD27 ,CD4 ,CD74 ,CD86 ,CSF3R ,CYLD ,EVI2B ,HCLS1 ,LGALS9 ,LMO2 ,NCKAP1L ,NDFIP1 ,PRKCB ,PTPN6 ,SASH3 ,SPI1 ,TCF3 ,TESC ,TESPA1 ,TMEM176B ,TYROBP ,	8.13e-07	16.084
GO:0007155	cell adhesion	31	586	APBB1IP ,B2M ,BATF ,CBLN1 ,CCL5 ,CD2 ,CD3D ,CD3E ,CD40LG ,CD7 ,CLDN11 ,CORO1A ,CRTAM ,CYFIP2 ,DOCK8 ,EPHB1 ,FCER1G ,FERMT3 ,FUT7 ,HLA-E ,JAML ,LAT ,MYO1G ,PARVG ,PLA2G2D ,PTPN6 ,RET ,RHOH ,SPN ,VAV1 ,WAS ,	1.2e-06	15.749
GO:0002366	leukocyte activation involved in immune response	31	592	ADA2 ,APBB1IP ,ARHGAP9 ,B2M ,BATF ,BIN2 ,C3AR1 ,CD180 ,CD300A ,CD40LG ,CD53 ,CNN2 ,CORO1A ,CST3 ,CTSS ,DOK3 ,ENPP4 ,FCER1G ,FGR ,FUCA1 ,GMFG ,ITGAL ,ITGB2 ,LAT ,NCKAP1L ,PTPN6 ,RAB37 ,SELL ,SIRPB1 ,TBC1D10C ,TYROBP ,	1.54e-06	15.506
GO:0051250	negative regulation of lymphocyte activation	15	131	BANK1 ,BTK ,CD300A ,CD74 ,CYLD ,DUSP22 ,IDO1 ,LGALS9 ,LST1 ,NDFIP1 ,PLA2G2D ,PTPN6 ,SPN ,TBC1D10C ,TNFAIP8L2 ,	1.56e-06	15.33
GO:0042110	T cell activation	16	153	APBB1IP ,B2M ,BATF ,CD3D ,CD4 ,CLEC4A ,CRTAM ,DOCK8 ,FCER1G ,FUT7 ,HLA-E ,ITGAL ,JAML ,PLA2G2D ,RHOH ,VAV1 ,	1.64e-06	15.291
GO:0002263	cell activation involved in immune response	31	598	ADA2 ,APBB1IP ,ARHGAP9 ,B2M ,BATF ,BIN2 ,C3AR1 ,CD180 ,CD300A ,CD40LG ,CD53 ,CNN2 ,CORO1A ,CST3 ,CTSS ,DOK3 ,ENPP4 ,FCER1G ,FGR ,FUCA1 ,GMFG ,ITGAL ,ITGB2 ,LAT ,NCKAP1L ,PTPN6 ,RAB37 ,SELL ,SIRPB1 ,TBC1D10C ,TYROBP ,	1.97e-06	15.266
GO:0002695	negative regulation of leukocyte activation	16	156	BANK1 ,BTK ,CD300A ,CD300LF ,CD74 ,CYLD ,DUSP22 ,IDO1 ,LGALS9 ,LST1 ,NDFIP1 ,PLA2G2D ,PTPN6 ,SPN ,TBC1D10C ,TNFAIP8L2 ,	2.19e-06	15.006
GO:0040011	locomotion	42	1030	ANG ,BIN2 ,C3AR1 ,CCL17 ,CCL28 ,CCL5 ,CCRL2 ,CD2 ,CD48 ,CD74 ,CH25H ,CORO1A ,CSF3R ,CXCL9 ,CXCR6 ,DOCK8 ,ECSCR ,EPHB1 ,FCER1G ,FGR ,FOLR2 ,FUT7 ,GPR15 ,GRAP2 ,IL16 ,ITGAL ,ITGB2 ,ITGB7 ,JAML ,LGALS9 ,MCOLN2 ,MYO1G ,NCKAP1L ,PTPN6 ,RET ,SELL ,SELPLG ,SIRPG ,SLC7A7 ,SPN ,VAV1 ,XCL2 ,	2.89e-06	14.969
GO:0002683	negative regulation of immune system process	25	408	BANK1 ,BTK ,C1QC ,CCL28 ,CD300A ,CD300LF ,CD74 ,CD96 ,CYLD ,DUSP22 ,FCER1G ,HLA-E ,IDO1 ,LGALS9 ,LPXN ,LST1 ,NDFIP1 ,NLRC5 ,PLA2G2D ,PTPN6 ,SPN ,TBC1D10C ,TMEM176B ,TNFAIP8L2 ,TSC22D3 ,	3.16e-06	14.742
GO:0050671	positive regulation of lymphocyte proliferation	14	119	AIF1 ,CCL5 ,CD3E ,CD4 ,CD40LG ,CD74 ,CORO1A ,HLA-DPB1 ,HLA-E ,LGALS9 ,NCKAP1L ,RASAL3 ,SASH3 ,TMIGD2 ,	4.03e-06	14.378
GO:0007165	signal transduction	96	3732	AIF1 ,ARHGAP30 ,ATF3 ,B2M ,BATF ,BTG2 ,BTK ,C3AR1 ,CCL17 ,CCL28 ,CCL5 ,CCRL2 ,CD180 ,CD2 ,CD247 ,CD27 ,CD300LF ,CD37 ,CD3D ,CD3E ,CD40LG ,CD7 ,CD86 ,CLEC4A ,CNN2 ,COMMD7 ,CORO1A ,CSF2RA ,CTSS ,CXCR6 ,CYFIP2 ,CYLD ,CYSLTR2 ,DOCK8 ,DOK3 ,DUSP1 ,DUSP22 ,EPHB1 ,EXTL3 ,FBXW4 ,FCER1G ,FERMT3 ,FGD2 ,FGR ,GBP2 ,GFRA2 ,GNGT2 ,GPR15 ,GPR34 ,GPR35 ,GPR65 ,GRAP2 ,HCLS1 ,HERPUD1 ,HLA-A ,HLA-B ,HLA-C ,HLA-DPB1…	1.15e-05	14.322
GO:0065009	regulation of molecular function	84	3107	ADA2 ,ADORA3 ,ADPRH ,ALOX5AP ,ANG ,ARHGAP15 ,ARHGAP25 ,ARHGAP30 ,ARHGAP9 ,ARHGDIB ,B2M ,BTK ,CAMK1 ,CBARP ,CCL17 ,CCL28 ,CCL5 ,CD27 ,CD300A ,CD4 ,CD40LG ,CD74 ,CLIC2 ,COMMD7 ,CSF1R ,CST3 ,CTSS ,CXCL9 ,CYFIP2 ,CYLD ,DOCK8 ,DOT1L ,DUSP1 ,DUSP22 ,FASLG ,FGD2 ,FGR ,GABARAPL2 ,GADD45B ,GLRX ,GMFG ,GPR35 ,GPR65 ,GPSM3 ,GZMA ,HCLS1 ,HERPUD1 ,IL16 ,IL18RAP ,ITGB2 ,LAT ,LCP2 ,LGALS9 ,LIPC ,LTA ,MAGEA3 ,NC…	1.45e-05	13.9
GO:0032946	positive regulation of mononuclear cell proliferation	14	124	AIF1 ,CCL5 ,CD3E ,CD4 ,CD40LG ,CD74 ,CORO1A ,HLA-DPB1 ,HLA-E ,LGALS9 ,NCKAP1L ,RASAL3 ,SASH3 ,TMIGD2 ,	6.95e-06	13.838
GO:0036230	granulocyte activation	27	495	ADA2 ,ARHGAP9 ,B2M ,BIN2 ,C3AR1 ,CCL5 ,CD300A ,CD53 ,CNN2 ,CST3 ,CTSS ,DOK3 ,ENPP4 ,FCER1G ,FGR ,FUCA1 ,GMFG ,IL18RAP ,ITGAL ,ITGB2 ,NCKAP1L ,PTPN6 ,RAB37 ,SELL ,SIRPB1 ,TBC1D10C ,TYROBP ,	8.54e-06	13.783
GO:0048870	cell motility	38	909	ANG ,BIN2 ,C3AR1 ,CCL17 ,CCL28 ,CCL5 ,CD2 ,CD48 ,CD74 ,CH25H ,CORO1A ,CSF3R ,CXCL9 ,DOCK8 ,EPHB1 ,FCER1G ,FGR ,FOLR2 ,FUT7 ,GPR15 ,GRAP2 ,IL16 ,ITGAL ,ITGB2 ,ITGB7 ,JAML ,MCOLN2 ,MYO1G ,NCKAP1L ,PTPN6 ,RET ,SELL ,SELPLG ,SIRPG ,SLC7A7 ,SPN ,VAV1 ,XCL2 ,	9.7e-06	13.75
GO:0043299	leukocyte degranulation	27	497	ADA2 ,ARHGAP9 ,B2M ,BIN2 ,C3AR1 ,CD300A ,CD53 ,CNN2 ,CORO1A ,CST3 ,CTSS ,DOK3 ,ENPP4 ,FCER1G ,FGR ,FUCA1 ,GMFG ,ITGAL ,ITGB2 ,LAT ,NCKAP1L ,PTPN6 ,RAB37 ,SELL ,SIRPB1 ,TBC1D10C ,TYROBP ,	9.3e-06	13.698
GO:0060326	cell chemotaxis	14	127	CCL17 ,CCL5 ,CH25H ,CORO1A ,CSF3R ,CXCL9 ,FCER1G ,FOLR2 ,IL16 ,ITGB2 ,JAML ,NCKAP1L ,VAV1 ,XCL2 ,	9.52e-06	13.527
GO:0070665	positive regulation of leukocyte proliferation	14	130	AIF1 ,CCL5 ,CD3E ,CD4 ,CD40LG ,CD74 ,CORO1A ,HLA-DPB1 ,HLA-E ,LGALS9 ,NCKAP1L ,RASAL3 ,SASH3 ,TMIGD2 ,	1.29e-05	13.225
GO:0050866	negative regulation of cell activation	16	177	BANK1 ,BTK ,CD300A ,CD300LF ,CD74 ,CYLD ,DUSP22 ,IDO1 ,LGALS9 ,LST1 ,NDFIP1 ,PLA2G2D ,PTPN6 ,SPN ,TBC1D10C ,TNFAIP8L2 ,	1.39e-05	13.182
GO:0002429	immune response-activating cell surface receptor signaling pathway	22	348	BTK ,C3AR1 ,CD247 ,CD3D ,CD3E ,CD4 ,CD79B ,CLEC4A ,CYFIP2 ,FCER1G ,FGR ,GRAP2 ,HLA-DPB1 ,LAT ,LCP2 ,MYO1G ,NCKAP1L ,PRKCB ,PTPN6 ,SKAP1 ,VAV1 ,WAS ,	1.77e-05	13.011
GO:1902105	regulation of leukocyte differentiation	19	259	BTK ,C1QC ,CD2 ,CD27 ,CD4 ,CD74 ,CD86 ,CYLD ,EVI2B ,HCLS1 ,LGALS9 ,NCKAP1L ,NDFIP1 ,PTPN6 ,SASH3 ,TESC ,TESPA1 ,TMEM176B ,TYROBP ,	1.73e-05	13.002
GO:1902531	regulation of intracellular signal transduction	57	1793	ARHGAP15 ,ARHGAP25 ,ARHGAP30 ,ARHGAP9 ,ARHGDIB ,ATF3 ,BANK1 ,CCL17 ,CCL5 ,CD27 ,CD300A ,CD3E ,CD4 ,CD40LG ,CD74 ,CD86 ,CLIC2 ,CSF1R ,CXCL9 ,CYLD ,CYSLTR2 ,CYTH4 ,DOT1L ,DUSP1 ,DUSP22 ,EPHB1 ,FASLG ,FGD2 ,FGR ,GADD45B ,GFRA2 ,GPR35 ,GPR65 ,HCLS1 ,HCST ,HERPUD1 ,LGALS9 ,MAGEA3 ,NDFIP1 ,PDE6G ,PIK3R5 ,PRKCB ,PTPN6 ,RAMP3 ,RASAL3 ,RASGRP4 ,RET ,RHOH ,RHOU ,S100B ,SECTM1 ,TAGAP ,TBC1D10C ,TERF2IP ,TNF…	3.71e-05	12.869
GO:0044093	positive regulation of molecular function	55	1712	ADORA3 ,ADPRH ,ALOX5AP ,ANG ,ARHGAP15 ,ARHGAP25 ,ARHGAP30 ,ARHGAP9 ,ARHGDIB ,B2M ,BTK ,CAMK1 ,CCL17 ,CCL5 ,CD300A ,CD4 ,CD40LG ,CD74 ,CLIC2 ,CSF1R ,CTSS ,CYFIP2 ,DOCK8 ,FASLG ,FGD2 ,FGR ,GABARAPL2 ,GADD45B ,GLRX ,GMFG ,GPR65 ,HCLS1 ,HERPUD1 ,IL18RAP ,ITGB2 ,LAT ,LCP2 ,LGALS9 ,NCF4 ,NCKAP1L ,PDE6G ,PIK3R5 ,PRKCB ,RASAL3 ,RASGRP3 ,RASGRP4 ,RET ,TAGAP ,TBC1D10C ,TCF3 ,TERF2IP ,TESC ,TNFSF10 ,VAV1 ,X…	3.89e-05	12.585
GO:0001819	positive regulation of cytokine production	22	359	B2M ,C3AR1 ,CD2 ,CD3E ,CD4 ,CD40LG ,CD74 ,CD86 ,CRTAM ,CSF1R ,FCER1G ,FGR ,GPSM3 ,HLA-DPB1 ,HLA-E ,IDO1 ,LGALS9 ,LTA ,LY9 ,MCOLN2 ,SASH3 ,SPN ,	3.11e-05	12.457
GO:0031347	regulation of defense response	33	757	B2M ,BTK ,C1QA ,C1QB ,C1QC ,C2 ,C3AR1 ,CCL5 ,CD180 ,CD247 ,CD300A ,CD300LF ,CD4 ,CD96 ,CLEC4A ,CRTAM ,CTSS ,CYLD ,FCER1G ,FGR ,GPSM3 ,HLA-E ,IDO1 ,IL18RAP ,ITGB2 ,LGALS9 ,LTA ,NCR1 ,NDFIP1 ,NLRC5 ,PTPN6 ,TNFAIP8L2 ,VAV1 ,	4e-05	12.317
GO:0002275	myeloid cell activation involved in immune response	26	510	ADA2 ,ARHGAP9 ,B2M ,BIN2 ,C3AR1 ,CD300A ,CD53 ,CNN2 ,CST3 ,CTSS ,DOK3 ,ENPP4 ,FCER1G ,FGR ,FUCA1 ,GMFG ,ITGAL ,ITGB2 ,LAT ,NCKAP1L ,PTPN6 ,RAB37 ,SELL ,SIRPB1 ,TBC1D10C ,TYROBP ,	6.57e-05	11.764
GO:0002768	immune response-regulating cell surface receptor signaling pathway	22	378	BTK ,C3AR1 ,CD247 ,CD3D ,CD3E ,CD4 ,CD79B ,CLEC4A ,CYFIP2 ,FCER1G ,GRAP2 ,HLA-DPB1 ,LAT ,LCP2 ,MAPK9 ,MYO1G ,NCKAP1L ,PRKCB ,PTPN6 ,SKAP1 ,VAV1 ,WAS ,	7.8e-05	11.552
GO:0042119	neutrophil activation	25	480	ADA2 ,ARHGAP9 ,B2M ,BIN2 ,C3AR1 ,CD300A ,CD53 ,CNN2 ,CST3 ,CTSS ,DOK3 ,ENPP4 ,FCER1G ,FGR ,FUCA1 ,GMFG ,ITGAL ,ITGB2 ,NCKAP1L ,PTPN6 ,RAB37 ,SELL ,SIRPB1 ,TBC1D10C ,TYROBP ,	8.06e-05	11.552
GO:0002478	antigen processing and presentation of exogenous peptide antigen	13	126	B2M ,CD74 ,CLEC4A ,CTSL ,CTSS ,FCER1G ,HLA-A ,HLA-B ,HLA-C ,HLA-DPB1 ,HLA-E ,HLA-F ,TAP1 ,	7.57e-05	11.464
GO:0002449	lymphocyte mediated immunity	10	68	BTN3A3 ,CD27 ,CD74 ,CRTAM ,FCER1G ,GZMM ,IL18RAP ,MYO1G ,PTPN6 ,SLAMF7 ,	9.64e-05	11.178
GO:1903038	negative regulation of leukocyte cell-cell adhesion	12	107	CCL28 ,CD300A ,CD74 ,CYLD ,DUSP22 ,IDO1 ,LGALS9 ,NDFIP1 ,PLA2G2D ,PTPN6 ,SPN ,TNFAIP8L2 ,	9.97e-05	11.176
GO:0032940	secretion by cell	36	922	ADA2 ,ARHGAP9 ,B2M ,BIN2 ,BTK ,C3AR1 ,CBLN1 ,CCL5 ,CD300A ,CD40LG ,CD53 ,CNN2 ,CORO1A ,CST3 ,CTSS ,DOK3 ,ENPP4 ,EXOC3L1 ,FCER1G ,FERMT3 ,FGR ,FUCA1 ,GMFG ,ITGAL ,ITGB2 ,LAT ,LCP2 ,MCOLN2 ,MYO1G ,NCKAP1L ,PTPN6 ,RAB37 ,SELL ,SIRPB1 ,TBC1D10C ,TYROBP ,	0.000143	11.096
GO:0050851	antigen receptor-mediated signaling pathway	15	179	BTK ,CD247 ,CD3D ,CD3E ,CD4 ,CD79B ,GRAP2 ,HLA-DPB1 ,LAT ,LCP2 ,NCKAP1L ,PRKCB ,PTPN6 ,SKAP1 ,WAS ,	0.000114	11.09
GO:0019884	antigen processing and presentation of exogenous antigen	13	132	B2M ,CD74 ,CLEC4A ,CTSL ,CTSS ,FCER1G ,HLA-A ,HLA-B ,HLA-C ,HLA-DPB1 ,HLA-E ,HLA-F ,TAP1 ,	0.000132	10.913
GO:0002699	positive regulation of immune effector process	15	182	B2M ,BTK ,CD300A ,CD74 ,CD86 ,CRTAM ,FCER1G ,FGR ,HLA-E ,IL18RAP ,ITGB2 ,LGALS9 ,LTA ,SASH3 ,VAV1 ,	0.000142	10.873
GO:0048522	positive regulation of cellular process	113	5012	ADORA3 ,AIF1 ,ANG ,ATF3 ,B2M ,BANK1 ,BATF ,BTG2 ,BTK ,C2 ,C3AR1 ,CALCOCO1 ,CALCOCO2 ,CAMK1 ,CBLN1 ,CCL17 ,CCL5 ,CCT6A ,CD180 ,CD2 ,CD27 ,CD300A ,CD300LF ,CD3D ,CD3E ,CD4 ,CD40LG ,CD53 ,CD74 ,CD86 ,CHFR ,CLIC2 ,CORO1A ,CRTAM ,CSF1R ,CST3 ,CXCL9 ,CYFIP2 ,CYLD ,CYSLTR2 ,DOCK8 ,DOT1L ,DUSP1 ,DUSP22 ,ECSCR ,EPHB1 ,EVI2B ,EXTL3 ,FABP3 ,FASLG ,FBXW4 ,FCER1G ,FERMT3 ,FGD2 ,FGR ,FOLR2 ,GADD45B ,GFRA2 ,GPR…	0.000422	10.703
GO:0002521	leukocyte differentiation	18	271	B2M ,BATF ,CD3D ,CD4 ,CD40LG ,CD79B ,CSF1R ,FCER1G ,FUT7 ,LGALS9 ,LYL1 ,PDE1B ,PLA2G2D ,RHOH ,SPI1 ,TCF3 ,TYROBP ,VAV1 ,	0.000195	10.602
GO:0042590	antigen processing and presentation of exogenous peptide antigen via MHC class I	7	27	B2M ,HLA-A ,HLA-B ,HLA-C ,HLA-E ,HLA-F ,TAP1 ,	0.00017	10.568
GO:0030595	leukocyte chemotaxis	12	114	CCL17 ,CCL5 ,CH25H ,CSF3R ,CXCL9 ,FCER1G ,FOLR2 ,ITGB2 ,JAML ,NCKAP1L ,VAV1 ,XCL2 ,	0.000203	10.474
GO:0032673	regulation of interleukin-4 production	7	28	CD3E ,CD40LG ,CD86 ,FCER1G ,HLA-E ,NDFIP1 ,SASH3 ,	0.000224	10.295
GO:0002283	neutrophil activation involved in immune response	24	478	ADA2 ,ARHGAP9 ,B2M ,BIN2 ,C3AR1 ,CD300A ,CD53 ,CNN2 ,CST3 ,CTSS ,DOK3 ,ENPP4 ,FGR ,FUCA1 ,GMFG ,ITGAL ,ITGB2 ,NCKAP1L ,PTPN6 ,RAB37 ,SELL ,SIRPB1 ,TBC1D10C ,TYROBP ,	0.000299	10.255
GO:1902107	positive regulation of leukocyte differentiation	13	141	BTK ,CD27 ,CD4 ,CD74 ,CD86 ,CYLD ,EVI2B ,HCLS1 ,LGALS9 ,NCKAP1L ,SASH3 ,TESC ,TESPA1 ,	0.000288	10.143
GO:0097530	granulocyte migration	10	77	CCL17 ,CCL5 ,CSF3R ,FCER1G ,ITGB2 ,JAML ,MCOLN2 ,NCKAP1L ,VAV1 ,XCL2 ,	0.000324	9.978
GO:0080134	regulation of response to stress	45	1383	B2M ,BTK ,C1QA ,C1QB ,C1QC ,C2 ,C3AR1 ,CCL5 ,CD180 ,CD247 ,CD27 ,CD300A ,CD300LF ,CD4 ,CD40LG ,CD74 ,CD96 ,CLEC4A ,CRTAM ,CTSS ,CYLD ,DUSP22 ,ENPP4 ,EPHB1 ,FCER1G ,FGD2 ,FGR ,GADD45B ,GPSM3 ,HERPUD1 ,HLA-E ,IDO1 ,IL18RAP ,ITGB2 ,LGALS9 ,LTA ,MAGEA3 ,NCR1 ,NDFIP1 ,NLRC5 ,PTPN6 ,TERF2IP ,TNFAIP8L2 ,UIMC1 ,VAV1 ,	0.001	9.754
GO:1902533	positive regulation of intracellular signal transduction	36	985	BANK1 ,CCL17 ,CCL5 ,CD27 ,CD3E ,CD4 ,CD40LG ,CD74 ,CD86 ,CSF1R ,CXCL9 ,CYSLTR2 ,DUSP22 ,FASLG ,FGD2 ,FGR ,GADD45B ,GPR35 ,GPR65 ,HCLS1 ,HCST ,LGALS9 ,NDFIP1 ,PDE6G ,PIK3R5 ,PRKCB ,PTPN6 ,RAMP3 ,RASGRP4 ,RET ,S100B ,SECTM1 ,TERF2IP ,TNFSF10 ,VAV1 ,XCL2 ,	0.001	9.524
GO:0071621	granulocyte chemotaxis	9	62	CCL17 ,CCL5 ,CSF3R ,FCER1G ,ITGB2 ,JAML ,NCKAP1L ,VAV1 ,XCL2 ,	0.001	9.511
GO:0002705	positive regulation of leukocyte mediated immunity	11	103	B2M ,BTK ,CRTAM ,FCER1G ,FGR ,HLA-E ,IL18RAP ,ITGB2 ,LTA ,SASH3 ,VAV1 ,	0.001	9.39
GO:0046903	secretion	37	1035	ADA2 ,ARHGAP9 ,B2M ,BIN2 ,BTK ,C3AR1 ,CBLN1 ,CCL5 ,CD300A ,CD40LG ,CD53 ,CNN2 ,CORO1A ,CST3 ,CTSS ,DOK3 ,ENPP4 ,EXOC3L1 ,FCER1G ,FERMT3 ,FGR ,FUCA1 ,GMFG ,ITGAL ,ITGB2 ,LAT ,LCP2 ,MCOLN2 ,MYO1G ,NCKAP1L ,PLA2G2D ,PTPN6 ,RAB37 ,SELL ,SIRPB1 ,TBC1D10C ,TYROBP ,	0.001	9.384
GO:2000106	regulation of leukocyte apoptotic process	10	82	BTK ,CCL5 ,CD27 ,CD74 ,DOCK8 ,FCER1G ,HCLS1 ,IDO1 ,LGALS9 ,TSC22D3 ,	0.001	9.381
GO:0045055	regulated exocytosis	28	658	ADA2 ,ARHGAP9 ,B2M ,BIN2 ,C3AR1 ,CD300A ,CD53 ,CNN2 ,CORO1A ,CST3 ,CTSS ,DOK3 ,ENPP4 ,FCER1G ,FERMT3 ,FGR ,FUCA1 ,GMFG ,ITGAL ,ITGB2 ,LAT ,NCKAP1L ,PTPN6 ,RAB37 ,SELL ,SIRPB1 ,TBC1D10C ,TYROBP ,	0.001	9.314
GO:0097529	myeloid leukocyte migration	11	105	CCL17 ,CCL5 ,CSF3R ,FCER1G ,FOLR2 ,ITGB2 ,JAML ,MCOLN2 ,NCKAP1L ,VAV1 ,XCL2 ,	0.001	9.196
GO:0009966	regulation of signal transduction	76	3026	ADA2 ,ARHGAP15 ,ARHGAP25 ,ARHGAP30 ,ARHGAP9 ,ARHGDIB ,ATF3 ,BANK1 ,CBLN1 ,CCL17 ,CCL28 ,CCL5 ,CD180 ,CD27 ,CD300A ,CD300LF ,CD3E ,CD4 ,CD40LG ,CD74 ,CD86 ,CLIC2 ,CSF1R ,CXCL9 ,CYFIP2 ,CYLD ,CYSLTR2 ,CYTH4 ,DOT1L ,DUSP1 ,DUSP22 ,EPHB1 ,FASLG ,FGD2 ,FGR ,GADD45B ,GFRA2 ,GMFG ,GPR35 ,GPR65 ,GRAP2 ,HCLS1 ,HCST ,HERPUD1 ,IL16 ,LAT ,LGALS9 ,LPXN ,LTA ,MAGEA3 ,MAPK9 ,NDFIP1 ,NLRC5 ,PDE6G ,PIK3R5 ,PRKCB …	0.002	9.027
GO:0006887	exocytosis	28	670	ADA2 ,ARHGAP9 ,B2M ,BIN2 ,C3AR1 ,CD300A ,CD53 ,CNN2 ,CORO1A ,CST3 ,CTSS ,DOK3 ,ENPP4 ,FCER1G ,FERMT3 ,FGR ,FUCA1 ,GMFG ,ITGAL ,ITGB2 ,LAT ,NCKAP1L ,PTPN6 ,RAB37 ,SELL ,SIRPB1 ,TBC1D10C ,TYROBP ,	0.001	8.963
GO:0002443	leukocyte mediated immunity	10	87	BTN3A3 ,CD27 ,CD74 ,CRTAM ,FCER1G ,GZMM ,IL18RAP ,MYO1G ,PTPN6 ,SLAMF7 ,	0.001	8.826
GO:0048002	antigen processing and presentation of peptide antigen	12	133	B2M ,CD74 ,CLEC4A ,CTSL ,FCER1G ,HLA-A ,HLA-B ,HLA-C ,HLA-DPB1 ,HLA-E ,HLA-F ,TAP1 ,	0.001	8.804
GO:0032945	negative regulation of mononuclear cell proliferation	9	68	BTK ,CD300A ,IDO1 ,LGALS9 ,LST1 ,NDFIP1 ,PLA2G2D ,PTPN6 ,SPN ,	0.001	8.709
GO:0045088	regulation of innate immune response	19	342	BTK ,CCL5 ,CD180 ,CD300A ,CD300LF ,CD96 ,CLEC4A ,CRTAM ,CTSS ,CYLD ,FCER1G ,HLA-E ,IL18RAP ,ITGB2 ,LGALS9 ,NCR1 ,NLRC5 ,PTPN6 ,VAV1 ,	0.001	8.709
GO:0051239	regulation of multicellular organismal process	70	2743	ADORA3 ,AIF1 ,ARHGDIB ,B2M ,BANK1 ,BTK ,C1QC ,C3AR1 ,CAMK1 ,CBLN1 ,CD2 ,CD27 ,CD3E ,CD4 ,CD40LG ,CD74 ,CD86 ,CD96 ,CLEC4A ,CLIC2 ,COLQ ,CRTAM ,CSF1R ,CSF3R ,CST3 ,CTSL ,CYLD ,CYSLTR2 ,DCANP1 ,DSG2 ,ECSCR ,ENPP4 ,EPHB1 ,EVI2B ,FASLG ,FCER1G ,FGR ,GPR35 ,GPSM3 ,HCLS1 ,HLA-DPB1 ,HLA-E ,HPGDS ,IDO1 ,ITGB2 ,KLF2 ,LGALS9 ,LMO2 ,LTA ,LY9 ,MCOLN2 ,NCKAP1L ,NDFIP1 ,NLRC5 ,PRKCB ,PTPN6 ,RET ,S100B ,SASH3 ,…	0.004	8.444
GO:0072676	lymphocyte migration	8	53	CCL17 ,CH25H ,CXCL9 ,GPR15 ,ITGB7 ,MYO1G ,RET ,XCL2 ,	0.002	8.273
GO:0070228	regulation of lymphocyte apoptotic process	8	53	BTK ,CCL5 ,CD27 ,CD74 ,DOCK8 ,IDO1 ,LGALS9 ,TSC22D3 ,	0.002	8.273
GO:0070664	negative regulation of leukocyte proliferation	9	72	BTK ,CD300A ,IDO1 ,LGALS9 ,LST1 ,NDFIP1 ,PLA2G2D ,PTPN6 ,SPN ,	0.002	8.22
GO:0022408	negative regulation of cell-cell adhesion	12	141	CCL28 ,CD300A ,CD74 ,CYLD ,DUSP22 ,IDO1 ,LGALS9 ,NDFIP1 ,PLA2G2D ,PTPN6 ,SPN ,TNFAIP8L2 ,	0.002	8.187
GO:0010033	response to organic substance	55	1970	AIF1 ,ANG ,B2M ,BTG2 ,BTK ,CALCOCO2 ,CCL17 ,CCL5 ,CD180 ,CD27 ,CD4 ,CD96 ,CORO1A ,CSF1R ,CSF2RB ,CST3 ,CTSL ,CTSS ,CXCL9 ,DOCK8 ,DSG2 ,DUSP1 ,FABP3 ,FASLG ,FCER1G ,FOLR2 ,GBP2 ,HCLS1 ,HERPUD1 ,IDO1 ,IL10RA ,IL3RA ,ITGB2 ,KLF2 ,LGALS9 ,LMO2 ,LTA ,MAPK9 ,MPC1 ,P2RY13 ,PDE1B ,PSPH ,PTPN6 ,RAMP3 ,RBBP8 ,RET ,S100B ,SELL ,SELPLG ,SPI1 ,TESC ,TNFSF10 ,TXNIP ,WAS ,XCL2 ,	0.004	8.139
GO:0010647	positive regulation of cell communication	48	1630	ATF3 ,BANK1 ,CCL17 ,CCL5 ,CD180 ,CD27 ,CD300LF ,CD3E ,CD4 ,CD40LG ,CD74 ,CD86 ,CSF1R ,CXCL9 ,CYFIP2 ,CYLD ,CYSLTR2 ,DUSP22 ,FASLG ,FGD2 ,FGR ,GADD45B ,GPR35 ,GPR65 ,GRAP2 ,HCLS1 ,HCST ,LAT ,LGALS9 ,MAPK9 ,NDFIP1 ,NLRC5 ,PDE6G ,PIK3R5 ,PRKCB ,PTPN6 ,RAMP3 ,RASGRP4 ,RET ,S100B ,SECTM1 ,SH2D3C ,SKAP1 ,TERF2IP ,TESPA1 ,TNFSF10 ,VAV1 ,XCL2 ,	0.005	7.916
GO:0006928	movement of cell or subcellular component	42	1340	ANG ,BIN2 ,C3AR1 ,CCL17 ,CCL28 ,CCL5 ,CD2 ,CD48 ,CD74 ,CH25H ,CORO1A ,CSF1R ,CSF3R ,CXCL9 ,DOCK8 ,EPHB1 ,FCER1G ,FGR ,FOLR2 ,FUT7 ,GFRA2 ,GPR15 ,GRAP2 ,IL16 ,ITGAL ,ITGB2 ,ITGB7 ,JAML ,KIF21B ,MCOLN2 ,MYO1G ,NCKAP1L ,PTPN6 ,RET ,SELL ,SELPLG ,SIRPG ,SLC7A7 ,SPN ,VAV1 ,WAS ,XCL2 ,	0.005	7.865
GO:0002685	regulation of leukocyte migration	13	173	AIF1 ,C3AR1 ,CCL28 ,CCL5 ,CD300A ,CD74 ,CXCL9 ,DOCK8 ,GPSM3 ,LGALS9 ,MPP1 ,NCKAP1L ,SPN ,	0.003	7.827
GO:0023056	positive regulation of signaling	48	1637	ATF3 ,BANK1 ,CCL17 ,CCL5 ,CD180 ,CD27 ,CD300LF ,CD3E ,CD4 ,CD40LG ,CD74 ,CD86 ,CSF1R ,CXCL9 ,CYFIP2 ,CYLD ,CYSLTR2 ,DUSP22 ,FASLG ,FGD2 ,FGR ,GADD45B ,GPR35 ,GPR65 ,GRAP2 ,HCLS1 ,HCST ,LAT ,LGALS9 ,MAPK9 ,NDFIP1 ,NLRC5 ,PDE6G ,PIK3R5 ,PRKCB ,PTPN6 ,RAMP3 ,RASGRP4 ,RET ,S100B ,SECTM1 ,SH2D3C ,SKAP1 ,TERF2IP ,TESPA1 ,TNFSF10 ,VAV1 ,XCL2 ,	0.005	7.801
GO:0050790	regulation of catalytic activity	59	2202	ADORA3 ,ADPRH ,ALOX5AP ,ANG ,ARHGAP15 ,ARHGAP25 ,ARHGAP30 ,ARHGAP9 ,ARHGDIB ,CAMK1 ,CCL17 ,CCL5 ,CD27 ,CD300A ,CD4 ,CD40LG ,CD74 ,CSF1R ,CST3 ,CYFIP2 ,DOCK8 ,DUSP1 ,DUSP22 ,FASLG ,FGD2 ,FGR ,GABARAPL2 ,GADD45B ,GMFG ,GPR65 ,GZMA ,HERPUD1 ,ITGB2 ,LAT ,LCP2 ,LGALS9 ,LIPC ,MAGEA3 ,NCF4 ,NCKAP1L ,NLRC5 ,P2RY13 ,PDE6G ,PIK3R5 ,PSMB8 ,PTPN6 ,RASAL3 ,RASGRP3 ,RASGRP4 ,RET ,RHOH ,TAGAP ,TBC1D10C ,TESC ,T…	0.006	7.795
GO:0044763	single-organism cellular process	174	9257	ACSM5 ,ADA2 ,AGPAT5 ,AIF1 ,ALOX5AP ,ANG ,APBB1IP ,APOBR ,ARHGAP25 ,ARHGAP9 ,ATF3 ,B2M ,BANK1 ,BATF ,BEX4 ,BIN2 ,BTG2 ,BTK ,C1QA ,C3AR1 ,CAMK1 ,CBLN1 ,CCDC69 ,CCL17 ,CCL28 ,CCL5 ,CD180 ,CD2 ,CD300A ,CD3D ,CD3E ,CD4 ,CD40LG ,CD48 ,CD52 ,CD53 ,CD7 ,CD74 ,CD79B ,CD86 ,CH25H ,CHFR ,CLEC4A ,CNN2 ,COLQ ,CORO1A ,CORO2B ,CRTAM ,CSF1R ,CSF2RA ,CSF2RB ,CSF3R ,CST3 ,CTSL ,CTSS ,CXCL9 ,CYFIP2 ,CYLD ,DOCK8 ,DO…	0.01	7.777
GO:0009967	positive regulation of signal transduction	44	1447	ATF3 ,BANK1 ,CCL17 ,CCL5 ,CD180 ,CD27 ,CD300LF ,CD3E ,CD4 ,CD40LG ,CD74 ,CD86 ,CSF1R ,CXCL9 ,CYFIP2 ,CYLD ,CYSLTR2 ,DUSP22 ,FASLG ,FGD2 ,FGR ,GADD45B ,GPR35 ,GPR65 ,HCLS1 ,HCST ,LGALS9 ,MAPK9 ,NDFIP1 ,NLRC5 ,PDE6G ,PIK3R5 ,PRKCB ,PTPN6 ,RAMP3 ,RASGRP4 ,RET ,S100B ,SECTM1 ,TERF2IP ,TESPA1 ,TNFSF10 ,VAV1 ,XCL2 ,	0.006	7.68
GO:1903708	positive regulation of hemopoiesis	13	179	BTK ,CD27 ,CD4 ,CD74 ,CD86 ,CYLD ,EVI2B ,HCLS1 ,LGALS9 ,NCKAP1L ,SASH3 ,TESC ,TESPA1 ,	0.004	7.453
GO:0002250	adaptive immune response	8	60	BTN3A3 ,CD27 ,CD74 ,CRTAM ,FCER1G ,GZMM ,IL18RAP ,MYO1G ,	0.005	7.312
GO:0038093	Fc receptor signaling pathway	13	182	BTK ,CD247 ,CYFIP2 ,FCER1G ,FGR ,GRAP2 ,LAT ,LCP2 ,MAPK9 ,MYO1G ,NCKAP1L ,VAV1 ,WAS ,	0.005	7.272
GO:0002822	regulation of adaptive immune response based on somatic recombination of immune receptors built from immunoglobulin superfamily domains	11	129	B2M ,BTK ,CD4 ,DUSP22 ,FCER1G ,HLA-E ,LTA ,NDFIP1 ,PTPN6 ,SASH3 ,WAS ,	0.006	7.169
GO:1990266	neutrophil migration	8	62	CCL17 ,CCL5 ,CSF3R ,FCER1G ,JAML ,NCKAP1L ,VAV1 ,XCL2 ,	0.006	7.062
GO:0002460	adaptive immune response based on somatic recombination of immune receptors built from immunoglobulin superfamily domains	8	62	BTN3A3 ,CD27 ,CD74 ,CRTAM ,FCER1G ,GZMM ,IL18RAP ,MYO1G ,	0.006	7.062
GO:0031349	positive regulation of defense response	18	348	BTK ,CCL5 ,CD180 ,CD300LF ,CLEC4A ,CRTAM ,CTSS ,CYLD ,FCER1G ,GPSM3 ,HLA-E ,IDO1 ,IL18RAP ,ITGB2 ,LGALS9 ,LTA ,NLRC5 ,VAV1 ,	0.007	7.046
GO:0045089	positive regulation of innate immune response	14	216	BTK ,CD180 ,CD300LF ,CLEC4A ,CRTAM ,CTSS ,CYLD ,FCER1G ,HLA-E ,IL18RAP ,ITGB2 ,LGALS9 ,NLRC5 ,VAV1 ,	0.007	7.032
GO:0002708	positive regulation of lymphocyte mediated immunity	9	83	B2M ,BTK ,CRTAM ,FCER1G ,HLA-E ,IL18RAP ,LTA ,SASH3 ,VAV1 ,	0.006	7.025
GO:0030098	lymphocyte differentiation	13	187	B2M ,BATF ,CD3D ,CD4 ,CD40LG ,CD79B ,FCER1G ,FUT7 ,LYL1 ,PLA2G2D ,RHOH ,TCF3 ,VAV1 ,	0.007	6.978
GO:2000107	negative regulation of leukocyte apoptotic process	7	45	CCL5 ,CD27 ,CD74 ,DOCK8 ,FCER1G ,IDO1 ,TSC22D3 ,	0.007	6.892
GO:0002819	regulation of adaptive immune response	11	133	B2M ,BTK ,CD4 ,DUSP22 ,FCER1G ,HLA-E ,LTA ,NDFIP1 ,PTPN6 ,SASH3 ,WAS ,	0.008	6.876
GO:0006935	chemotaxis	13	189	BIN2 ,C3AR1 ,CH25H ,CORO1A ,CSF3R ,EPHB1 ,FCER1G ,FOLR2 ,IL16 ,ITGB2 ,JAML ,VAV1 ,XCL2 ,	0.008	6.863
GO:0070232	regulation of T cell apoptotic process	6	30	CCL5 ,CD27 ,DOCK8 ,IDO1 ,LGALS9 ,TSC22D3 ,	0.008	6.778
GO:0070229	negative regulation of lymphocyte apoptotic process	6	30	CCL5 ,CD27 ,CD74 ,DOCK8 ,IDO1 ,TSC22D3 ,	0.008	6.778
GO:0043085	positive regulation of catalytic activity	40	1306	ADORA3 ,ADPRH ,ANG ,ARHGAP15 ,ARHGAP25 ,ARHGAP30 ,ARHGAP9 ,ARHGDIB ,CAMK1 ,CCL17 ,CCL5 ,CD300A ,CD4 ,CD40LG ,CD74 ,CSF1R ,CYFIP2 ,DOCK8 ,FASLG ,FGD2 ,FGR ,GABARAPL2 ,GADD45B ,GPR65 ,ITGB2 ,LAT ,LCP2 ,LGALS9 ,NCKAP1L ,PDE6G ,PIK3R5 ,RASAL3 ,RASGRP3 ,RASGRP4 ,RET ,TAGAP ,TBC1D10C ,TNFSF10 ,VAV1 ,XCL2 ,	0.021	6.747
GO:0002704	negative regulation of leukocyte mediated immunity	7	46	CD300A ,CD96 ,DUSP22 ,HLA-E ,LGALS9 ,NDFIP1 ,PTPN6 ,	0.008	6.741
GO:0050672	negative regulation of lymphocyte proliferation	8	65	BTK ,CD300A ,IDO1 ,LGALS9 ,NDFIP1 ,PLA2G2D ,PTPN6 ,SPN ,	0.009	6.704
GO:0042127	regulation of cell proliferation	42	1408	ADORA3 ,AIF1 ,ANG ,ATF3 ,BTG2 ,CCL5 ,CD300A ,CD3E ,CD4 ,CD40LG ,CD74 ,CD86 ,CORO1A ,CSF1R ,CST3 ,DOT1L ,DUSP1 ,EPHB1 ,FABP3 ,FASLG ,FBXW4 ,FOLR2 ,HCLS1 ,HLA-DPB1 ,HLA-E ,HPGDS ,IDO1 ,JAML ,LGALS9 ,LST1 ,LTA ,NCKAP1L ,NDFIP1 ,PLA2G2D ,PTPN6 ,RASAL3 ,S100B ,SASH3 ,SIRPG ,SPN ,TESC ,TMIGD2 ,	0.016	6.673
GO:0034097	response to cytokine	21	473	AIF1 ,BTK ,CALCOCO2 ,CCL17 ,CCL5 ,CD4 ,CORO1A ,CSF1R ,CSF2RB ,DOCK8 ,GBP2 ,HCLS1 ,IL3RA ,KLF2 ,LGALS9 ,MPC1 ,PDE1B ,PTPN6 ,SELPLG ,WAS ,XCL2 ,	0.013	6.565
GO:0002687	positive regulation of leukocyte migration	10	112	AIF1 ,C3AR1 ,CCL5 ,CD74 ,CXCL9 ,DOCK8 ,GPSM3 ,LGALS9 ,NCKAP1L ,SPN ,	0.011	6.532
GO:0050868	negative regulation of T cell activation	9	90	CD300A ,CD74 ,CYLD ,IDO1 ,LGALS9 ,NDFIP1 ,PLA2G2D ,PTPN6 ,SPN ,	0.012	6.36
GO:0042221	response to chemical	62	2477	AIF1 ,ALOX5AP ,ANG ,B2M ,BTG2 ,BTK ,C1QA ,C2 ,CALCOCO2 ,CCL17 ,CCL5 ,CD180 ,CD27 ,CD3E ,CD4 ,CD96 ,CORO1A ,CSF1R ,CSF2RB ,CST3 ,CTSL ,CTSS ,CXCL9 ,DOCK8 ,DSG2 ,DUSP1 ,FABP3 ,FASLG ,FCER1G ,FOLR2 ,GBP2 ,HCLS1 ,HERPUD1 ,IDO1 ,IL10RA ,IL18RAP ,IL3RA ,ITGB2 ,KLF2 ,LGALS9 ,LMO2 ,LTA ,MAPK9 ,MPC1 ,NCKAP1L ,NUCB1 ,P2RY13 ,PDE1B ,PSPH ,PTPN6 ,RAMP3 ,RBBP8 ,RET ,S100B ,SELL ,SELPLG ,SPI1 ,TESC ,TNFSF10 ,T…	0.029	6.312
GO:0001932	regulation of protein phosphorylation	40	1334	AIF1 ,ANG ,ATF3 ,BANK1 ,CAMK1 ,CCL17 ,CCL5 ,CD27 ,CD300A ,CD3E ,CD4 ,CD40LG ,CD74 ,CSF1R ,CYLD ,CYSLTR2 ,DUSP1 ,DUSP22 ,EPHB1 ,FGD2 ,FGR ,GADD45B ,GFRA2 ,GMFG ,HCLS1 ,ITGB2 ,LAT ,LCP2 ,LGALS9 ,NCKAP1L ,PDE6G ,PIK3R5 ,PTPN6 ,RAMP3 ,RET ,TBC1D10C ,TERF2IP ,TESC ,XCL2 ,ZFYVE28 ,	0.027	6.265
GO:0019882	antigen processing and presentation	11	143	B2M ,CD74 ,CLEC4A ,FCER1G ,HLA-A ,HLA-B ,HLA-C ,HLA-DPB1 ,HLA-E ,HLA-F ,TAP1 ,	0.015	6.19
GO:0031294	lymphocyte costimulation	7	51	CD3E ,CD40LG ,CD86 ,GRAP2 ,PTPN6 ,TMIGD2 ,VAV1 ,	0.016	6.042
GO:0042325	regulation of phosphorylation	42	1457	AIF1 ,ANG ,ATF3 ,BANK1 ,CAMK1 ,CCL17 ,CCL5 ,CD27 ,CD300A ,CD3E ,CD4 ,CD40LG ,CD74 ,CSF1R ,CYLD ,CYSLTR2 ,DUSP1 ,DUSP22 ,EPHB1 ,FGD2 ,FGR ,GADD45B ,GFRA2 ,GMFG ,HCLS1 ,ITGB2 ,LAT ,LCP2 ,LGALS9 ,NCKAP1L ,NLRC5 ,PDE6G ,PIK3R5 ,PTPN6 ,RAMP3 ,RET ,RHOH ,TBC1D10C ,TERF2IP ,TESC ,XCL2 ,ZFYVE28 ,	0.039	5.878
GO:0002707	negative regulation of lymphocyte mediated immunity	6	35	CD96 ,DUSP22 ,HLA-E ,LGALS9 ,NDFIP1 ,PTPN6 ,	0.02	5.844
GO:0043408	regulation of MAPK cascade	25	666	ATF3 ,BANK1 ,CCL17 ,CCL5 ,CD27 ,CD300A ,CD4 ,CD40LG ,CD74 ,CSF1R ,CYLD ,CYSLTR2 ,DUSP1 ,DUSP22 ,EPHB1 ,FGD2 ,GADD45B ,LGALS9 ,PDE6G ,PIK3R5 ,PTPN6 ,RAMP3 ,RET ,TBC1D10C ,XCL2 ,	0.031	5.754
GO:0002715	regulation of natural killer cell mediated immunity	6	36	CD96 ,CRTAM ,IL18RAP ,LGALS9 ,NCR1 ,VAV1 ,	0.023	5.676
GO:0001910	regulation of leukocyte mediated cytotoxicity	7	55	B2M ,CRTAM ,HLA-E ,IL18RAP ,LGALS9 ,NCR1 ,VAV1 ,	0.027	5.538
GO:0050854	regulation of antigen receptor-mediated signaling pathway	7	55	CD300A ,CYLD ,DUSP22 ,LPXN ,PRKCB ,PTPN6 ,TESPA1 ,	0.027	5.538
GO:0071345	cellular response to cytokine stimulus	17	354	AIF1 ,BTK ,CCL17 ,CCL5 ,CD4 ,CORO1A ,CSF2RB ,DOCK8 ,GBP2 ,IL3RA ,KLF2 ,LGALS9 ,MPC1 ,PDE1B ,SELPLG ,WAS ,XCL2 ,	0.036	5.487
GO:0045619	regulation of lymphocyte differentiation	11	156	BTK ,CD2 ,CD27 ,CD74 ,CD86 ,CYLD ,LGALS9 ,NCKAP1L ,PTPN6 ,SASH3 ,TESPA1 ,	0.035	5.384
GO:0046635	positive regulation of alpha-beta T cell activation	7	57	CD3E ,CD86 ,HLA-E ,LGALS9 ,NCKAP1L ,RASAL3 ,SASH3 ,	0.035	5.302
GO:0008284	positive regulation of cell proliferation	18	398	AIF1 ,ANG ,CCL5 ,CD3E ,CD4 ,CD40LG ,CD74 ,CORO1A ,FBXW4 ,HLA-DPB1 ,HLA-E ,JAML ,LGALS9 ,LTA ,NCKAP1L ,RASAL3 ,SASH3 ,TMIGD2 ,	0.045	5.274
GO:0050855	regulation of B cell receptor signaling pathway	4	12	CD300A ,LPXN ,PRKCB ,PTPN6 ,	0.038	5.147
