# Supplementary material for: Genome-Wide DNA Methylation and Gene Expression Profiling Characterizes Molecular Subtypes of Esophagus Squamous Cell Carcinoma for Predicting Patient Survival and Immunotherapy Efficacy
Source: Cancers (Basel). 2022 Oct 11;14(20):4970. doi: 10.3390/cancers14204970 (PMC9599230; doi:10.3390/cancers14204970)
Supplement: Supplementary file 1 [file cancers-14-04970-s001.zip › Supplementary Table S3.xlsx]

## Sheet: Sheet1
Supplementary Table S3. KEGG pathways analysis of 305 genes
KEGG term	Description	In query	In test set	Genes	p-value	Bayes
hsa04650	Natural killer cell mediated cytotoxicity - Homo sapiens (human)	19	131	CD247 ,CD48 ,FASLG ,FCER1G ,HCST ,HLA-A ,HLA-B ,HLA-C ,HLA-E ,ITGAL ,ITGB2 ,LAT ,LCP2 ,NCR1 ,PRKCB ,PTPN6 ,TNFSF10 ,TYROBP ,VAV1 ,	5.63e-11	24.876
hsa04514	Cell adhesion molecules (CAMs) - Homo sapiens (human)	17	144	CD2 ,CD4 ,CD40LG ,CD86 ,CLDN11 ,HLA-A ,HLA-B ,HLA-C ,HLA-DPB1 ,HLA-E ,HLA-F ,ITGAL ,ITGB2 ,ITGB7 ,SELL ,SELPLG ,SPN ,	3.61e-08	18.434
hsa04060	Cytokine-cytokine receptor interaction - Homo sapiens (human)	22	294	CCL17 ,CCL28 ,CCL5 ,CD27 ,CD4 ,CD40LG ,CSF1R ,CSF2RA ,CSF2RB ,CSF3R ,CXCL9 ,CXCR6 ,FASLG ,IL10RA ,IL16 ,IL18RAP ,IL3RA ,IL9R ,LTA ,TNFRSF17 ,TNFSF10 ,XCL2 ,	3.99e-07	16.104
hsa04612	Antigen processing and presentation - Homo sapiens (human)	12	77	B2M ,CD4 ,CD74 ,CTSL ,CTSS ,HLA-A ,HLA-B ,HLA-C ,HLA-DPB1 ,HLA-E ,HLA-F ,TAP1 ,	1.13e-06	14.964
hsa05330	Allograft rejection - Homo sapiens (human)	9	38	CD40LG ,CD86 ,FASLG ,HLA-A ,HLA-B ,HLA-C ,HLA-DPB1 ,HLA-E ,HLA-F ,	2.88e-06	13.993
hsa04940	Type I diabetes mellitus - Homo sapiens (human)	9	43	CD86 ,FASLG ,HLA-A ,HLA-B ,HLA-C ,HLA-DPB1 ,HLA-E ,HLA-F ,LTA ,	9.35e-06	12.823
hsa05416	Viral myocarditis - Homo sapiens (human)	10	59	CD40LG ,CD86 ,HLA-A ,HLA-B ,HLA-C ,HLA-DPB1 ,HLA-E ,HLA-F ,ITGAL ,ITGB2 ,	1.21e-05	12.582
hsa04640	Hematopoietic cell lineage - Homo sapiens (human)	12	97	CD2 ,CD37 ,CD3D ,CD3E ,CD4 ,CD7 ,CSF1R ,CSF2RA ,CSF3R ,HLA-DPB1 ,IL3RA ,IL9R ,	1.69e-05	12.281
hsa05320	Autoimmune thyroid disease - Homo sapiens (human)	9	53	CD40LG ,CD86 ,FASLG ,HLA-A ,HLA-B ,HLA-C ,HLA-DPB1 ,HLA-E ,HLA-F ,	6.47e-05	10.904
hsa05150	Staphylococcus aureus infection - Homo sapiens (human)	9	56	C1QA ,C1QB ,C1QC ,C2 ,C3AR1 ,HLA-DPB1 ,ITGAL ,ITGB2 ,SELPLG ,	0.000106	10.411
hsa05332	Graft-versus-host disease - Homo sapiens (human)	8	41	CD86 ,FASLG ,HLA-A ,HLA-B ,HLA-C ,HLA-DPB1 ,HLA-E ,HLA-F ,	0.000114	10.329
hsa04660	T cell receptor signaling pathway - Homo sapiens (human)	11	101	CD247 ,CD3D ,CD3E ,CD4 ,CD40LG ,GRAP2 ,LAT ,LCP2 ,MAPK9 ,PTPN6 ,VAV1 ,	0.000253	9.589
hsa05170	Human immunodeficiency virus 1 infection - Homo sapiens (human)	15	212	B2M ,CD247 ,CD3D ,CD3E ,CD4 ,FASLG ,GNGT2 ,HLA-A ,HLA-B ,HLA-C ,HLA-E ,HLA-F ,MAPK9 ,PRKCB ,TAP1 ,	0.001	8.919
hsa04145	Phagosome - Homo sapiens (human)	12	152	CORO1A ,CTSL ,CTSS ,HLA-A ,HLA-B ,HLA-C ,HLA-DPB1 ,HLA-E ,HLA-F ,ITGB2 ,NCF4 ,TAP1 ,	0.002	7.405
hsa04664	Fc epsilon RI signaling pathway - Homo sapiens (human)	8	68	ALOX5AP ,BTK ,FCER1G ,LAT ,LCP2 ,MAPK9 ,PLA2G4C ,VAV1 ,	0.006	6.366
hsa05169	Epstein-Barr virus infection - Homo sapiens (human)	13	201	FGR ,HLA-A ,HLA-B ,HLA-C ,HLA-DPB1 ,HLA-E ,HLA-F ,IL10RA ,ITGAL ,MAPK9 ,POLR3GL ,SPI1 ,SPN ,	0.008	6.207
hsa05340	Primary immunodeficiency - Homo sapiens (human)	6	37	BTK ,CD3D ,CD3E ,CD4 ,CD40LG ,TAP1 ,	0.014	5.514
hsa05168	Herpes simplex infection - Homo sapiens (human)	12	185	CCL5 ,CD74 ,FASLG ,HLA-A ,HLA-B ,HLA-C ,HLA-DPB1 ,HLA-E ,HLA-F ,LTA ,MAPK9 ,TAP1 ,	0.018	5.434
hsa04380	Osteoclast differentiation - Homo sapiens (human)	10	128	BTK ,CSF1R ,CYLD ,LCP2 ,MAPK9 ,NCF4 ,SIRPB1 ,SIRPG ,SPI1 ,TYROBP ,	0.018	5.372
hsa05142	Chagas disease (American trypanosomiasis) - Homo sapiens (human)	9	102	C1QA ,C1QB ,C1QC ,CCL5 ,CD247 ,CD3D ,CD3E ,FASLG ,MAPK9 ,	0.018	5.355
hsa04062	Chemokine signaling pathway - Homo sapiens (human)	12	189	CCL17 ,CCL28 ,CCL5 ,CXCL9 ,CXCR6 ,FGR ,GNGT2 ,PIK3R5 ,PRKCB ,VAV1 ,WAS ,XCL2 ,	0.022	5.226
hsa05166	Human T-cell leukemia virus 1 infection - Homo sapiens (human)	14	255	ATF3 ,CD3D ,CD3E ,HLA-A ,HLA-B ,HLA-C ,HLA-DPB1 ,HLA-E ,HLA-F ,ITGAL ,ITGB2 ,LTA ,SPI1 ,TCF3 ,	0.024	5.192
