# Supplementary material for: Genome-Wide DNA Methylation and Gene Expression Profiling Characterizes Molecular Subtypes of Esophagus Squamous Cell Carcinoma for Predicting Patient Survival and Immunotherapy Efficacy
Source: Cancers (Basel). 2022 Oct 11;14(20):4970. doi: 10.3390/cancers14204970 (PMC9599230; doi:10.3390/cancers14204970)
Supplement: Supplementary file 1 [file cancers-14-04970-s001.zip › Supplementary Table S4.xlsx]

## Sheet: Table 3
Supplementary Table S4. List of selected 15 genes and related subtype
No.	Gene symbol	Gene description	Cytoband	Gene type	Up-regulation in subtype
1	PHYHD1	phytanoyl-CoA dioxygenase domain containing 1	9q34.11	protein-coding	S1
2	M1AP	meiosis 1 associated protein	2p13.1	protein-coding	S1
3	LIN28B	lin-28 homolog B	6q16.3-q21	protein-coding	S1
4	TMEM185B	transmembrane protein 185B	2q14.2	protein-coding	S1
5	TSN	translin	2q14.3	protein-coding	S1
6	GPR137B	G protein-coupled receptor 137B	1q42.3	protein-coding	S2
7	SCN3B	sodium voltage-gated channel beta subunit 3	11q24.1	protein-coding	S2
8	TBXT	T brachyury transcription factor	6q27	protein-coding	S2
9	FNDC9	fibronectin type III domain containing 9	5q33.3	protein-coding	S2
10	MAPK9	mitogen-activated protein kinase 9	5q35.3	protein-coding	S2
11	TSC22D1	TSC22 domain family member 1	13q14.11	protein-coding	S2
12	SNHG28	small nucleolar RNA host gene 28	1q23.2	ncRNA	S2
13	UIMC1	ubiquitin interaction motif containing 1	5q35.2	protein-coding	S2
14	LINC00847	long intergenic non-protein coding RNA 847	5q35.3	ncRNA	S2
15	CCDC69	coiled-coil domain containing 69	5q33.1	protein-coding	S2
