# Supplementary material for: Genome-Wide DNA Methylation and Gene Expression Profiling Characterizes Molecular Subtypes of Esophagus Squamous Cell Carcinoma for Predicting Patient Survival and Immunotherapy Efficacy
Source: Cancers (Basel). 2022 Oct 11;14(20):4970. doi: 10.3390/cancers14204970 (PMC9599230; doi:10.3390/cancers14204970)
Supplement: Supplementary file 1 [file cancers-14-04970-s001.zip › Supplementary Table S5.xlsx]

## Sheet: Table S4
Supplementary Table S5.Immunotherapy efficacy prediction of TIDE and ImmuCellAI
Patient	ImmuCellAI		TIDE
	Score 1	Response	Score	Response
Sample 1	0.563455	Non-response	-1.27	Response
Sample 2	1.15636	Response	-0.98	Response
Sample 3	-1.37695	Response	-1.28	Response
Sample 4	-0.0833454	Response	-0.83	Response
Sample 5	-0.721162	Response	-0.82	Response
Sample 6	1.99181	Response	-0.92	Response
Sample 7	-0.254029	Response	-1.1	Response
Sample 8	1.73129	Non-response	-0.69	Response
Sample 9	-1.36796	Non-response	-1.04	Response
Sample 10	-0.649296	Non-response	1.87	Non-response
Sample 11	-0.101312	Non-response	1.88	Non-response
Sample 12	-0.505562	Response	-1.09	Response
Sample 13	0.689222	Response	2.14	Non-response
Sample 14	0.904822	Response	-0.81	Response
Sample 15	-1.20626	Response	-0.97	Response
Sample 16	-0.280979	Response	-0.87	Response
Sample 17	-0.433696	Response	-0.68	Response
Sample 18	1.65044	Response	-0.87	Response
Sample 19	-0.694212	Response	-0.99	Response
Sample 20	0.913805	Response	-0.77	Response
Sample 21	0.958722	Response	-0.79	Response
Sample 22	0.527522	Non-response	-0.77	Response
Sample 23	0.195138	Non-response	-0.79	Response
Sample 24	-0.352846	Response	-1	Response
Sample 25	-1.00863	Non-response	-0.76	Response
Sample 26	-0.280979	Response	1.75	Non-response
Sample 27	-1.12541	Response	-1.17	Response
Sample 28	0.356838	Non-response	-0.92	Response
Sample 29	0.518538	Response	-0.71	Response
Sample 30	-1.38593	Response	2.07	Non-response
Sample 31	1.58756	Response	-0.3	Response
Sample 32	-0.361829	Response	-1.25	Response
Sample 33	-2.02375	Response	2.23	Non-response
Sample 34	-0.433696	Response	-1.6	Response
Sample 35	-0.218095	Response	-1.87	Response
Sample 36	1.12042	Response	-0.95	Response
1 The ImmuCellAI scores are normalized.
