# Supplementary material for: Genome-Wide DNA Methylation and Gene Expression Profiling Characterizes Molecular Subtypes of Esophagus Squamous Cell Carcinoma for Predicting Patient Survival and Immunotherapy Efficacy
Source: Cancers (Basel). 2022 Oct 11;14(20):4970. doi: 10.3390/cancers14204970 (PMC9599230; doi:10.3390/cancers14204970)
Supplement: Supplementary file 1 [file cancers-14-04970-s001.zip › Supplementary Table S6.xlsx]

## Sheet: new 2
Supplementary Table S6. Top 10 significant p-values and q-values for LINCS L1000 Chem Pert up
L1000 term	p-value	q-value	Overlap genes
LJP006 BT20 24H-WZ-4-145-10	1.72851e-15	4.03349e-11	[CD53, C1QB, GABARAPL2, CSF1R, C1QA, CD74, FCER1G, FUCA1, TSC22D3, NCF4, RNASE6, GLRX, PBXIP1, AIF1, C2, CST3, TYROBP, ALOX5AP, HCLS1, PTPN6, VSIG4]
LJP006 HA1E 24H-AT-7519-10	1.40506e-12	1.63936e-08	[C1QB, C1QA, P2RY13, CD74, CSF1R, BTG2, CXCL9, CD3D, AIF1, ARHGAP25, CTSS, CECR1, CD2, TYROBP, CCL5, CCRL2, TNFSF10, HCLS1, VSIG4, PLIN1, ATF3, IDO1]
LJP006 HA1E 24H-alvocidib-0.37	1.84017e-11	1.43135e-07	[C1QB, C1QA, CD74, CSF1R, BTG2, CXCL9, FCER1G, CD300A, ARHGAP25, CTSS, TYROBP, CCL5, CCRL2, C3AR1, TNFSF10, TXNIP, HCLS1, VSIG4, CLIC2, IDO1]
LJP006 A549 24H-mitoxantrone-3.33	7.76624e-11	4.53063e-07	[BEX4, HCP5, BTG2, FUCA1, TSC22D3, HLA-B, TAP1, HLA-C, HLA-A, HLA-F, PSMB8, HLA-E, CST3, TMEM59, TNFSF10, TXNIP, ATF3]
LJP005 A549 24H-mitoxantrone-10	7.17886e-10	3.35037e-06	[BEX4, BTG2, GADD45B, FUCA1, TSC22D3, HLA-C, C1ORF54, HLA-F, AIF1, HLA-E, SCML1, CCL5, TNFSF10, TXNIP, EVI2B, ATF3, IDO1]
LJP006 HA1E 24H-PHA-793887-10	1.16569e-09	4.37507e-06	[C1QB, CD86, C1QA, CXCL9, FCER1G, IL10RA, TMEM176B, LST1, RNASE6, TAP1, AIF1, C2, CST3, MS4A6A, TMEM59, TYROBP, CCL5, IDO1]
LJP006 A549 24H-mitoxantrone-10	1.43497e-09	4.37507e-06	[BTG2, GADD45B, FUCA1, TSC22D3, HLA-B, HLA-C, C1ORF54, HLA-F, PSMB8, HLA-E, CST3, CCL5, TNFSF10, TXNIP, ENPP4, CLIC2, ATF3]
LJP006 HCC515 24H-AT-7519-10	1.49992e-09	4.37507e-06	[MPP1, CD74, CXCL9, FCER1G, DUSP1, HLA-C, CD3D, AIF1, CECR1, CD2, MSRA, TYROBP, CCL5, ALOX5AP, TXNIP, ATF3]
LJP006 PC3 24H-AT-7519-10	1.70599e-09	4.42325e-06	[CD96, GADD45B, DUSP1, CSF2RB, AIF1, CLEC4A, CECR1, CD2, MSRA, CCL5, TNFSF10, HLA-DPB1, CD48, ATF3, IDO1]
LJP006 SKBR3 24H-WZ-4-145-10	2.11702e-09	4.94007e-06	[CD74, FCER1G, GADD45B, DUSP1, TSC22D3, HLA-C, PSMB8, HLA-E, TYROBP, TXNIP, HCLS1, GBP2, ATF3]
